# Supplementary material for: Gut microbial structural variation associates with immune checkpoint inhibitor response
Source: Nat Commun. 2023 Nov 16;14:7421. doi: 10.1038/s41467-023-42997-7 (PMC10654443; doi:10.1038/s41467-023-42997-7)
Supplement: Supplementary file 4 — Supplementary Data 1 [file 41467_2023_42997_MOESM4_ESM.xlsx]

## Sheet: A
Suppmementary Data-1A: Summary of ICI metagenome studies exclude from this study
Study	Accession number	Clinical outcomes	N	PMID	Cancer type	Treatment	Remarks
Gopalakrishnan et al.,Science 2018	PRJEB22893	Response	25	29097493	Melanoma	PD-1 blockade	Data was not publically released
Miles C. Andrews et. al.Nature Medicine. 2021	EGAD00001006734	Response and toxicity	46	34239137	Melanoma	combined CTLA-4 and PD-1 blockade	Data was not publically released
Zhi Peng et al. Cancer Immunol Res 2020	PRJNA615114	Response	114	32855157	Gastrointestinal Cancer	Anti–PD-1/PD-L1	Data was not publically released
Matson et al., Science 2018	PRJNA399742	Response	39	29302014	Melanoma	PD-1 blockade	Lack of basic clinical characteristic (age and gender)
Abbreviations:OS:overall survival; PFS: progression-free survival.

## Sheet: B
Suppmementary Data-1B: Distributions of clinical characteristics by study.
Study	FrankelAE_2017		McCullochJA_2022		RoutyB_2018		SpencerCN_2021		DerosaL_2022		LeeKA_2022		PetersBA_2019
Sample size*	39		62		219		155		336		162		23
	No.	%	No.	%	No.	%	No.	%	No.	%	No.	%	No.	%
Age (years)
<50	5	12.8205	7	11.2903	26	11.8721	20	11.976	24	7.14286	27	16.6667	1	4.34783
≥50	34	87.1795	55	88.7097	193	88.1279	135	87.0968	312	92.8571	135	83.3333	22	95.6522
Gender
Female	9	23.0769	20	32.2581	67	30.5936	54	34.8387	111	33.0357	63	38.8889	5	21.7391
Male	30	76.9231	42	67.7419	152	69.4064	101	65.1613	225	66.9643	99	61.1111	18	78.2609
Target
PD-1	14	35.8974	62	100	219	100	155	100	336	100	\	\	\	\
CTLA-4	1	2.5641	0	0	0	0	0	0	0	0	\	\	\	\
PD-1 and CTLA-4	24	61.5385	0	0	0	0	0	0	0	0	\	\	\	\
PD-1 or CTLA-4	0	0	0	0	0	0	0	0	0	0	162	100	23	100
Response
Responser	19	48.7179	33	53.2258	36	16.4384	99	63.871	75	22.3214	62	38.2716	0	0
Non-responser	20	51.2821	29	46.7742	183	83.5616	56	36.129	261	77.6786	100	61.7284	0	0
Unknown	0	0	0	0	0	0	0	0	0	0	0	0	23	100
OS
OS time (mean±sd,year)	\		2.35 (1.28)		\		\		1.04 (0.76)		\		1.18 (0.37)
death	\	\	28	45.1613	\	\	\	\	176	52.381	\	\	19	82.6087
alive	\	\	34	54.8387	\	\	\	\	160	47.619	\	\	4	17.3913
Unknown	39	100	0	0	219	100	155	100	0	0	162	100	0	0
PFS
PFS ≥ 12 months	\	\	34	54.8387	\	\	59	38.0645	\	\	77	47.5309	14	60.8696
PFS < 12 months	\	\	28	45.1613	\	\	50	32.2581	\	\	85	52.4691	7	30.4348
Unknown	39	100	0	0	219	100	46	29.6774	336	100	0	0	2	8.69565
irAEs
Yes	\	\	38	61.2903	\	\	\	\	\	\	\	\	\	\
No	\	\	24	38.7097	\	\	\	\	\	\	\	\	\	\
Unknown	39	100	0	0	219	100	155	100	336	100	162	100	23	100
Most severs irAEs grade
G1-G2	\	\	23	37.0968	\	\	\	\	\	\	\	\	\	\
G3-G4	\	\	15	24.1935	\	\	\	\	\	\	\	\	\	\
Unknown	39	100	24	38.7097	219	100	155	100	336	100	162	100	23	100
Abbreviations:OS:overall survival; PFS: progression-free survival \ not available; irAEs: immune-related adverse events.
* Selected samples after filtered (as descirbed in Fig. S1).

## Sheet: C 
Suppmementary Data-1C: assignment values of the clinical variables
variable:Response
Response	assignment value
responder (CR/PR)	1
non-responder (SD/PD)	0
variable: PFS12
PFS12	assignment value
PFS ≥12 months	1
PFS <12 months	0
variable: irAEs
irAEs	assignment value
Yes	1
No	0
variable: Gender
gender	assignment value
Female	0
Male	1
variable: Age_bin
age range	assignment value
[20,25)	1
[25,30)	2
[30,35)	3
[35,40)	4
[40,45)	5
[45,50)	6
[50,55)	7
[55,60)	8
[60,65)	9
[65,70)	10
[70,75)	11
[75,80)	12
[80,85)	13
[85,90)	14
[90,95)	15

## Sheet: D
Suppmementary Data-1D: The definition of candidate associations for different clinical outcomes per cancer types.
Cancer type	Clinical outcome	Cohorts (N)	Total sample size	Country	Candidate association SV selection criteria
Melanoma	response	FrankelAE_2017 (39); LeeKA_2022 (162); McCullochJA_2022 (62); SpencerCN_2021 (155)	418	USA/UK	(1) Pmeta <= 0.01; (2) Pheterogeneity > 0.05; (3) Normal P <= 0.2 within at least two cohorts and the trending in the same direction
	PFS12	LeeKA_2022 (162); McCullochJA_2022 (62); SpencerCN_2021(109);PetersBA_2019 (23)	356	USA/UK
	OS	McCullochJA_2022 (62)	62	USA	FDR P<= 0.1
	irAEs	McCullochJA_2022 (62)	62	USA
NSCLC	response	DerosaL_2022 (336); RoutyB_2018 (118)	454	France	(1) Pmeta <= 0.01; (2) Pheterogeneity > 0.05; (3) Normal P <= 0.2 within at least two cohorts and the trending in the same direction
	OS	DerosaL_2022 (336)	336	France	FDR P <= 0.1
RCC	response	RoutyB_2018 (101)	101	France/Canda	FDR P <= 0.1
