# Supplementary material for: Gut microbial structural variation associates with immune checkpoint inhibitor response
Source: Nat Commun. 2023 Nov 16;14:7421. doi: 10.1038/s41467-023-42997-7 (PMC10654443; doi:10.1038/s41467-023-42997-7)
Supplement: Supplementary file 5 — Supplementary Data 2 [file 41467_2023_42997_MOESM5_ESM.xlsx]

## Sheet: A
Suppmementary Data 2A. Information on the species detected with SVs of UK dataset(LeeKA_2022), related to Fig. 3a-2b.
NCBI taxonomy id	Superkingdom	Phylum	Class	Order	Family	Genus	Species	organism	Short name	Deletion SVs number	Variable SVs number	SVs number	PRJEB43119 sample number	PRJNA397906 sample number	PRJNA762360 sample number	PRJNA770295 sample number	PRJNA541981 sample number	Total samples number	Genome length
411469	Bacteria	Firmicutes	Clostridia	Clostridiales	Eubacteriaceae	Eubacterium	[Eubacterium] hallii	[Eubacterium] hallii DSM 3353	E.hallii	83	56	139	68	19	19	12	1	119	3290996
657318	Bacteria	Firmicutes	Clostridia	Clostridiales	Lachnospiraceae	Unknown	[Eubacterium] rectale	[Eubacterium] rectale DSM 17629	E.rectale	162	51	213	98	25	37	56	14	230	3344951
657319	Bacteria	Firmicutes	Clostridia	Clostridiales	Ruminococcaceae	Ruminiclostridium	[Eubacterium] siraeum	[Eubacterium] siraeum 70/3	E.siraeum	56	49	105	23	17	16	43	9	108	2943413
1384484	Bacteria	Actinobacteria	Coriobacteriia	Eggerthellales	Eggerthellaceae	Adlercreutzia	Adlercreutzia equolifaciens	Adlercreutzia equolifaciens DSM 19450	A.equolifaciens	121	14	135	39	9	12	0	3	63	2862526
349741	Bacteria	Verrucomicrobia	Verrucomicrobiae	Verrucomicrobiales	Akkermansiaceae	Akkermansia	Akkermansia muciniphila	Akkermansia muciniphila ATCC BAA-835	A.muciniphila	30	48	78	56	8	17	30	7	118	2664102
1211813	Bacteria	Bacteroidetes	Bacteroidia	Bacteroidales	Rikenellaceae	Alistipes	Alistipes ihumii	Alistipes ihumii AP11	A.ihumii	27	13	40	22	6	6	6	3	43	2772884
742725	Bacteria	Bacteroidetes	Bacteroidia	Bacteroidales	Rikenellaceae	Alistipes	Alistipes indistinctus	Alistipes indistinctus YIT 12060	A.indistinctus	20	30	50	19	7	9	6	4	45	2855429
1501391	Bacteria	Bacteroidetes	Bacteroidia	Bacteroidales	Rikenellaceae	Alistipes	Unknown	Alistipes inops	A.inops	26	33	59	39	1	2	4	0	46	2304887
1118061	Bacteria	Bacteroidetes	Bacteroidia	Bacteroidales	Rikenellaceae	Alistipes	Unknown	Alistipes obesi	A.obesi	41	16	57	40	8	16	20	4	88	3134757
445970	Bacteria	Bacteroidetes	Bacteroidia	Bacteroidales	Rikenellaceae	Alistipes	Alistipes putredinis	Alistipes putredinis DSM 17216	A.putredinis	52	7	59	94	24	39	90	13	260	2550678
717959	Bacteria	Bacteroidetes	Bacteroidia	Bacteroidales	Rikenellaceae	Alistipes	Alistipes shahii	Alistipes shahii WAL 8301	A.shahii	102	32	134	57	22	27	48	8	162	3763317
245018	Bacteria	Firmicutes	Clostridia	Eubacteriales	Lachnospiraceae	Anaerostipes	Unknown	Anaerostipes hadrus DSM 3319	A.hadrus	115	52	167	73	29	36	19	4	161	3114788
1504823	Bacteria	Unknown	Unknown	Unknown	Unknown	Unknown	Unknown	bacterium LF-3	bacterium LF-3	73	25	98	34	4	8	4	6	56	2931157
411901	Bacteria	Bacteroidetes	Bacteroidia	Bacteroidales	Bacteroidaceae	Bacteroides	Bacteroides caccae	Bacteroides caccae ATCC 43185	B.caccae	60	48	108	43	20	32	58	13	166	4564814
1121098	Bacteria	Bacteroidetes	Bacteroidia	Bacteroidales	Bacteroidaceae	Bacteroides	Bacteroides massiliensis	Bacteroides massiliensis B84634 = Timone 84634 = DSM 17679 = JCM 13223	B.massiliensis	85	32	117	27	12	15	43	8	105	4443170
411479	Bacteria	Bacteroidetes	Bacteroidia	Bacteroidales	Bacteroidaceae	Bacteroides	Bacteroides uniformis	Bacteroides uniformis ATCC 8492	B.uniformis	107	30	137	98	35	56	122	22	333	4719097
657309	Bacteria	Bacteroidetes	Bacteroidia	Bacteroidales	Bacteroidaceae	Bacteroides	Bacteroides xylanisolvens	Bacteroides xylanisolvens XB1A	B.xylanisolvens	137	52	189	27	18	24	57	17	143	5976145
742726	Bacteria	Bacteroidetes	Bacteroidia	Bacteroidales	Barnesiellaceae	Barnesiella	Barnesiella intestinihominis	Barnesiella intestinihominis YIT 11860	B.intestinihominis	52	7	59	56	10	21	35	8	130	3433725
1680	Bacteria	Actinobacteria	Actinobacteria	Bifidobacteriales	Bifidobacteriaceae	Bifidobacterium	Unknown	Bifidobacterium adolescentis	B.adolescentis	41	2	43	91	9	15	7	0	122	2203222
702459	Bacteria	Actinobacteria	Actinobacteria	Bifidobacteriales	Bifidobacteriaceae	Bifidobacterium	Bifidobacterium bifidum	Bifidobacterium bifidum PRL2010	B.bifidum	17	28	45	40	2	6	2	0	50	2214656
216816	Bacteria	Actinobacteria	Actinobacteria	Bifidobacteriales	Bifidobacteriaceae	Bifidobacterium	Unknown	Bifidobacterium longum	B.longum	90	28	118	107	10	21	3	6	147	2480603
547043	Bacteria	Actinobacteria	Actinobacteria	Bifidobacteriales	Bifidobacteriaceae	Bifidobacterium	Bifidobacterium pseudocatenulatum	Bifidobacterium pseudocatenulatum DSM 20438 = JCM 1200 = LMG 10505	B.pseudocatenulatum	48	10	58	19	2	3	0	2	26	2304808
1408428	Bacteria	Proteobacteria	Deltaproteobacteria	Desulfovibrionales	Desulfovibrionaceae	Bilophila	Bilophila wadsworthia	Bilophila wadsworthia ATCC 49260	B.wadsworthia	82	46	128	23	16	26	34	11	110	4628567
411459	Bacteria	Firmicutes	Clostridia	Clostridiales	Lachnospiraceae	Blautia	Blautia obeum	Blautia obeum ATCC 29174	B.obeum	134	34	168	93	25	31	15	4	168	3625508
1121115	Bacteria	Firmicutes	Clostridia	Clostridiales	Lachnospiraceae	Blautia	Blautia wexlerae	Blautia wexlerae DSM 19850	B.wexlerae	198	55	253	120	33	45	42	10	250	4508678
742722	Bacteria	Actinobacteria	Coriobacteriia	Coriobacteriales	Coriobacteriaceae	Collinsella	Unknown	Collinsella sp. 4_8_47FAA	Collinsella sp	241	12	253	110	21	22	5	6	164	2247501
717962	Bacteria	Firmicutes	Clostridia	Clostridiales	Lachnospiraceae	Coprococcus	Coprococcus catus	Coprococcus catus GD/7	C.catus	141	75	216	42	11	11	0	1	65	3522704
470146	Bacteria	Firmicutes	Clostridia	Clostridiales	Lachnospiraceae	Coprococcus	Coprococcus comes	Coprococcus comes ATCC 27758	C.comes	90	58	148	94	20	20	10	8	152	3242215
592028	Bacteria	Firmicutes	Negativicutes	Veillonellales	Veillonellaceae	Dialister	Dialister invisus	Dialister invisus DSM 15470	D.invisus	50	18	68	37	8	23	17	3	88	1895960
742765	Bacteria	Firmicutes	Clostridia	Clostridiales	Lachnospiraceae	Dorea	Dorea formicigenerans	Dorea formicigenerans 4_6_53AFAA	D.formicigenerans	232	85	317	60	19	20	4	5	108	3825843
1280698	Bacteria	Firmicutes	Clostridia	Clostridiales	Lachnospiraceae	Dorea	Dorea longicatena	Dorea longicatena AGR2136	D.longicatena	163	27	190	32	12	13	7	6	70	3591912
479437	Bacteria	Actinobacteria	Coriobacteriia	Eggerthellales	Eggerthellaceae	Eggerthella	Eggerthella lenta	Eggerthella lenta DSM 2243	E.lenta	56	12	68	39	22	27	1	1	90	3632260
1201292	Bacteria	Firmicutes	Bacilli	Lactobacillales	Enterococcaceae	Enterococcus	Enterococcus faecalis	Enterococcus faecalis ATCC 29212	E.faecalis	25	12	37	19	1	1	1	1	23	2939973
562	Bacteria	Proteobacteria	Gammaproteobacteria	Enterobacterales	Enterobacteriaceae	Escherichia	Unknown	Escherichia coli	E.coli	83	42	125	61	18	19	34	6	138	5310511
748224	Bacteria	Firmicutes	Clostridia	Clostridiales	Ruminococcaceae	Faecalibacterium	Faecalibacterium prausnitzii	Faecalibacterium cf. prausnitzii KLE1255	F.prausnitzii	102	42	144	66	21	35	57	15	194	2928734
665950	Bacteria	Firmicutes	Clostridia	Clostridiales	Lachnospiraceae	Unknown	Unknown	Lachnospiraceae bacterium 3_1_46FAA	L.bacterium	65	48	113	45	30	43	33	16	167	3118216
420247	Archaea	Euryarchaeota	Methanobacteria	Methanobacteriales	Methanobacteriaceae	Methanobrevibacter	Methanobrevibacter smithii	Methanobrevibacter smithii ATCC 35061	M.smithii	31	17	48	34	11	16	5	1	67	1853160
709991	Bacteria	Bacteroidetes	Bacteroidia	Bacteroidales	Odoribacteraceae	Odoribacter	Odoribacter splanchnicus	Odoribacter splanchnicus DSM 20712	O.splanchnicus	86	45	131	25	25	21	41	14	126	4392288
1519439	Bacteria	Firmicutes	Clostridia	Clostridiales	Oscillospiraceae	Oscillibacter	Unknown	Oscillibacter sp. ER4	Oscillibacter sp	108	21	129	55	12	13	26	4	110	2729835
435591	Bacteria	Bacteroidetes	Bacteroidia	Bacteroidales	Tannerellaceae	Parabacteroides	Parabacteroides distasonis	Parabacteroides distasonis ATCC 8503	P.distasonis	83	38	121	51	27	46	96	17	237	4811379
411477	Bacteria	Bacteroidetes	Bacteroidia	Bacteroidales	Tannerellaceae	Parabacteroides	Parabacteroides merdae	Parabacteroides merdae ATCC 43184	P.merdae	55	33	88	45	22	35	64	12	178	4434377
762968	Bacteria	Bacteroidetes	Bacteroidia	Bacteroidales	Prevotellaceae	Paraprevotella	Paraprevotella clara	Paraprevotella clara YIT 11840	P.clara	64	29	93	18	7	4	22	5	56	4233768
537011	Bacteria	Bacteroidetes	Bacteroidia	Bacteroidales	Prevotellaceae	Prevotella	Prevotella copri	Prevotella copri DSM 18205	P.copri	84	17	101	22	4	5	13	2	46	3512473
585394	Bacteria	Firmicutes	Clostridia	Clostridiales	Lachnospiraceae	Roseburia	Roseburia hominis	Roseburia hominis A2-183	R.hominis	91	89	180	23	13	13	16	5	70	3592125
718255	Bacteria	Firmicutes	Clostridia	Clostridiales	Lachnospiraceae	Roseburia	Roseburia intestinalis	Roseburia intestinalis XB6B4	R.intestinalis	132	87	219	31	17	23	19	9	99	4286292
1160721	Bacteria	Firmicutes	Clostridia	Clostridiales	Ruminococcaceae	Ruminococcus	Unknown	Ruminococcus bicirculans	R.bicirculans	95	17	112	42	10	18	31	8	109	2968500
657321	Bacteria	Firmicutes	Clostridia	Clostridiales	Ruminococcaceae	Ruminococcus	Ruminococcus bromii	Ruminococcus bromii L2-63	R.bromii	73	16	89	71	14	26	33	11	155	2249085
411470	Bacteria	Firmicutes	Clostridia	Clostridiales	Lachnospiraceae	Blautia	[Ruminococcus] gnavus	Ruminococcus gnavus ATCC 29149	R.gnavus	89	60	149	31	14	21	9	6	81	3501911
471875	Bacteria	Firmicutes	Clostridia	Clostridiales	Ruminococcaceae	Ruminococcus	Ruminococcus lactaris	Ruminococcus lactaris ATCC 29176	R.lactaris	68	65	133	25	10	14	9	6	64	2731235
657323	Bacteria	Firmicutes	Clostridia	Clostridiales	Ruminococcaceae	Ruminococcus	Unknown	Ruminococcus sp. SR1/5	Ruminococcus sp	105	27	132	82	21	33	13	11	160	3545606
657313	Bacteria	Firmicutes	Clostridia	Clostridiales	Lachnospiraceae	Blautia	[Ruminococcus] torques	Ruminococcus torques L2-14	R.torques	130	63	193	67	16	17	11	3	114	3341681
1034345	Bacteria	Actinobacteria	Coriobacteriia	Coriobacteriales	Coriobacteriaceae	Senegalimassilia	Senegalimassilia anaerobia	Senegalimassilia anaerobia JC110	S.anaerobia	125	15	140	36	0	2	1	0	39	2354522
904306	Bacteria	Firmicutes	Bacilli	Lactobacillales	Streptococcaceae	Streptococcus	Streptococcus vestibularis	Streptococcus vestibularis F0396	S.vestibularis	20	3	23	21	5	8	1	0	35	2022289
665956	Bacteria	Firmicutes	Clostridia	Clostridiales	Ruminococcaceae	Subdoligranulum	Unknown	Subdoligranulum sp. 4_3_54A2FAA	Subdoligranulum sp	100	77	177	43	24	26	33	3	129	4214537

## Sheet: B
Suppmementary Data 2B. Information on the species detected with SVs of France dataset (DerosaL_2022), related to Fig. 3c-d.
NCBI taxonomy id	Superkingdom	Phylum	Class	Order	Family	Genus	Species	organism	Short name	Deletion SVs number	Variable SVs number	SVs number	PRJNA751792 sample number	PRJEB22863 sample number	Total samples number	Genome length
742735	Bacteria	Firmicutes	Clostridia	Clostridiales	Lachnospiraceae	Lachnoclostridium	[Clostridium] clostridioforme	[Clostridium] clostridioforme 2_1_49FAA	C.clostridioforme	56	62	118	42	24	66	5500475
515620	Bacteria	Firmicutes	Clostridia	Clostridiales	Eubacteriaceae	Eubacterium	[Eubacterium] eligens	[Eubacterium] eligens ATCC 27750	E.eligens	54	21	75	145	112	257	2144190
657318	Bacteria	Firmicutes	Clostridia	Clostridiales	Lachnospiraceae	Unknown	[Eubacterium] rectale	[Eubacterium] rectale DSM 17629	E.rectale	133	43	176	166	96	262	3344951
657319	Bacteria	Firmicutes	Clostridia	Clostridiales	Ruminococcaceae	Ruminiclostridium	[Eubacterium] siraeum	[Eubacterium] siraeum 70/3	E.siraeum	79	43	122	91	45	136	2943413
568816	Bacteria	Firmicutes	Negativicutes	Acidaminococcales	Acidaminococcaceae	Acidaminococcus	Acidaminococcus intestini	Acidaminococcus intestini RyC-MR95	A.intestini	14	24	38	40	29	69	2487765
349741	Bacteria	Verrucomicrobia	Verrucomicrobiae	Verrucomicrobiales	Akkermansiaceae	Akkermansia	Akkermansia muciniphila	Akkermansia muciniphila ATCC BAA-835	A.muciniphila	28	29	57	96	69	165	2664102
1211813	Bacteria	Bacteroidetes	Bacteroidia	Bacteroidales	Rikenellaceae	Alistipes	Alistipes ihumii	Alistipes ihumii AP11	A.ihumii	50	34	84	39	24	63	2772884
1501391	Bacteria	Bacteroidetes	Bacteroidia	Bacteroidales	Rikenellaceae	Alistipes	Unknown	Alistipes inops	A.inops	25	31	56	59	39	98	2304887
1118061	Bacteria	Bacteroidetes	Bacteroidia	Bacteroidales	Rikenellaceae	Alistipes	Unknown	Alistipes obesi	A.obesi	56	16	72	87	77	164	3134757
445970	Bacteria	Bacteroidetes	Bacteroidia	Bacteroidales	Rikenellaceae	Alistipes	Alistipes putredinis	Alistipes putredinis DSM 17216	A.putredinis	43	11	54	182	130	312	2550678
717959	Bacteria	Bacteroidetes	Bacteroidia	Bacteroidales	Rikenellaceae	Alistipes	Alistipes shahii	Alistipes shahii WAL 8301	A.shahii	143	40	183	148	112	260	3763317
245018	Bacteria	Firmicutes	Clostridia	Eubacteriales	Lachnospiraceae	Anaerostipes	Unknown	Anaerostipes hadrus DSM 3319	A.hadrus	142	55	197	51	24	75	3114788
411901	Bacteria	Bacteroidetes	Bacteroidia	Bacteroidales	Bacteroidaceae	Bacteroides	Bacteroides caccae	Bacteroides caccae ATCC 43185	B.caccae	69	94	163	148	114	262	4564814
762984	Bacteria	Bacteroidetes	Bacteroidia	Bacteroidales	Bacteroidaceae	Bacteroides	Bacteroides clarus	Bacteroides clarus YIT 12056	B.clarus	57	13	70	46	31	77	3747170
1077285	Bacteria	Bacteroidetes	Bacteroidia	Bacteroidales	Bacteroidaceae	Bacteroides	Bacteroides faecis	Bacteroides faecis MAJ27	B.faecis	68	22	90	41	38	79	6114563
272559	Bacteria	Bacteroidetes	Bacteroidia	Bacteroidales	Bacteroidaceae	Bacteroides	Bacteroides fragilis	Bacteroides fragilis NCTC 9343	B.fragilis	120	53	173	98	66	164	5205140
1121098	Bacteria	Bacteroidetes	Bacteroidia	Bacteroidales	Bacteroidaceae	Bacteroides	Bacteroides massiliensis	Bacteroides massiliensis B84634 = Timone 84634 = DSM 17679 = JCM 13223	B.massiliensis	101	38	139	85	57	142	4443170
411479	Bacteria	Bacteroidetes	Bacteroidia	Bacteroidales	Bacteroidaceae	Bacteroides	Bacteroides uniformis	Bacteroides uniformis ATCC 8492	B.uniformis	85	21	106	288	192	480	4719097
657309	Bacteria	Bacteroidetes	Bacteroidia	Bacteroidales	Bacteroidaceae	Bacteroides	Bacteroides xylanisolvens	Bacteroides xylanisolvens XB1A	B.xylanisolvens	195	45	240	145	97	242	5976145
742726	Bacteria	Bacteroidetes	Bacteroidia	Bacteroidales	Barnesiellaceae	Barnesiella	Barnesiella intestinihominis	Barnesiella intestinihominis YIT 11860	B.intestinihominis	46	13	59	152	122	274	3433725
1680	Bacteria	Actinobacteria	Actinobacteria	Bifidobacteriales	Bifidobacteriaceae	Bifidobacterium	Unknown	Bifidobacterium adolescentis	B.adolescentis	45	15	60	40	16	56	2203222
216816	Bacteria	Actinobacteria	Actinobacteria	Bifidobacteriales	Bifidobacteriaceae	Bifidobacterium	Unknown	Bifidobacterium longum	B.longum	80	39	119	58	24	82	2480603
1408428	Bacteria	Proteobacteria	Deltaproteobacteria	Desulfovibrionales	Desulfovibrionaceae	Bilophila	Bilophila wadsworthia	Bilophila wadsworthia ATCC 49260	B.wadsworthia	105	82	187	61	22	83	4628567
1121115	Bacteria	Firmicutes	Clostridia	Clostridiales	Lachnospiraceae	Blautia	Blautia wexlerae	Blautia wexlerae DSM 19850	B.wexlerae	275	79	354	92	29	121	4508678
742722	Bacteria	Actinobacteria	Coriobacteriia	Coriobacteriales	Coriobacteriaceae	Collinsella	Unknown	Collinsella sp. 4_8_47FAA	Collinsella sp	146	26	172	72	9	81	2247501
470146	Bacteria	Firmicutes	Clostridia	Clostridiales	Lachnospiraceae	Coprococcus	Coprococcus comes	Coprococcus comes ATCC 27758	C.comes	96	78	174	77	9	86	3242215
592028	Bacteria	Firmicutes	Negativicutes	Veillonellales	Veillonellaceae	Dialister	Dialister invisus	Dialister invisus DSM 15470	D.invisus	32	19	51	66	49	115	1895960
562	Bacteria	Proteobacteria	Gammaproteobacteria	Enterobacterales	Enterobacteriaceae	Escherichia	Unknown	Escherichia coli	E.coli	107	45	152	106	64	170	5310511
748224	Bacteria	Firmicutes	Clostridia	Clostridiales	Ruminococcaceae	Faecalibacterium	Faecalibacterium prausnitzii	Faecalibacterium cf. prausnitzii KLE1255	F.prausnitzii	79	13	92	203	149	352	2928734
665950	Bacteria	Firmicutes	Clostridia	Clostridiales	Lachnospiraceae	Unknown	Unknown	Lachnospiraceae bacterium 3_1_46FAA	L.bacterium	53	51	104	134	43	177	3118216
709991	Bacteria	Bacteroidetes	Bacteroidia	Bacteroidales	Odoribacteraceae	Odoribacter	Odoribacter splanchnicus	Odoribacter splanchnicus DSM 20712	O.splanchnicus	108	78	186	151	86	237	4392288
1519439	Bacteria	Firmicutes	Clostridia	Clostridiales	Oscillospiraceae	Oscillibacter	Unknown	Oscillibacter sp. ER4	Oscillibacter sp	143	42	185	117	80	197	2729835
435591	Bacteria	Bacteroidetes	Bacteroidia	Bacteroidales	Tannerellaceae	Parabacteroides	Parabacteroides distasonis	Parabacteroides distasonis ATCC 8503	P.distasonis	105	47	152	240	173	413	4811379
411477	Bacteria	Bacteroidetes	Bacteroidia	Bacteroidales	Tannerellaceae	Parabacteroides	Parabacteroides merdae	Parabacteroides merdae ATCC 43184	P.merdae	57	49	106	186	120	306	4434377
762968	Bacteria	Bacteroidetes	Bacteroidia	Bacteroidales	Prevotellaceae	Paraprevotella	Paraprevotella clara	Paraprevotella clara YIT 11840	P.clara	121	40	161	78	47	125	4233768
762966	Bacteria	Proteobacteria	Betaproteobacteria	Burkholderiales	Sutterellaceae	Parasutterella	Parasutterella excrementihominis	Parasutterella excrementihominis YIT 11859	P.excrementihominis	81	23	104	34	37	71	2831696
1262914	Bacteria	Firmicutes	Negativicutes	Acidaminococcales	Acidaminococcaceae	Phascolarctobacterium	Unknown	Phascolarctobacterium sp. CAG:207	Phascolarctobacterium sp	46	28	74	78	56	134	2369203
626939	Bacteria	Firmicutes	Negativicutes	Acidaminococcales	Acidaminococcaceae	Phascolarctobacterium	Phascolarctobacterium succinatutens	Phascolarctobacterium succinatutens YIT 12067	P.succinatutens	47	27	74	61	31	92	2121954
537011	Bacteria	Bacteroidetes	Bacteroidia	Bacteroidales	Prevotellaceae	Prevotella	Prevotella copri	Prevotella copri DSM 18205	P.copri	147	15	162	57	27	84	3512473
585394	Bacteria	Firmicutes	Clostridia	Clostridiales	Lachnospiraceae	Roseburia	Roseburia hominis	Roseburia hominis A2-183	R.hominis	86	97	183	52	29	81	3592125
718255	Bacteria	Firmicutes	Clostridia	Clostridiales	Lachnospiraceae	Roseburia	Roseburia intestinalis	Roseburia intestinalis XB6B4	R.intestinalis	142	77	219	79	57	136	4286292
1160721	Bacteria	Firmicutes	Clostridia	Clostridiales	Ruminococcaceae	Ruminococcus	Unknown	Ruminococcus bicirculans	R.bicirculans	91	20	111	98	77	175	2968500
657321	Bacteria	Firmicutes	Clostridia	Clostridiales	Ruminococcaceae	Ruminococcus	Ruminococcus bromii	Ruminococcus bromii L2-63	R.bromii	68	29	97	165	103	268	2249085
411470	Bacteria	Firmicutes	Clostridia	Clostridiales	Lachnospiraceae	Blautia	[Ruminococcus] gnavus	Ruminococcus gnavus ATCC 29149	R.gnavus	109	60	169	67	26	93	3501911
471875	Bacteria	Firmicutes	Clostridia	Clostridiales	Ruminococcaceae	Ruminococcus	Ruminococcus lactaris	Ruminococcus lactaris ATCC 29176	R.lactaris	66	70	136	61	35	96	2731235
657323	Bacteria	Firmicutes	Clostridia	Clostridiales	Ruminococcaceae	Ruminococcus	Unknown	Ruminococcus sp. SR1/5	Ruminococcus sp	101	65	166	38	14	52	3545606
657313	Bacteria	Firmicutes	Clostridia	Clostridiales	Lachnospiraceae	Blautia	[Ruminococcus] torques	Ruminococcus torques L2-14	R.torques	128	72	200	56	20	76	3341681
665956	Bacteria	Firmicutes	Clostridia	Clostridiales	Ruminococcaceae	Subdoligranulum	Unknown	Subdoligranulum sp. 4_3_54A2FAA	Subdoligranulum sp	104	70	174	68	24	92	4214537
1203554	Bacteria	Proteobacteria	Betaproteobacteria	Burkholderiales	Sutterellaceae	Sutterella	Sutterella wadsworthensis	Sutterella wadsworthensis HGA0223	S.wadsworthensis	49	54	103	52	31	83	2988328
