# Supplementary material for: Gut microbial structural variation associates with immune checkpoint inhibitor response
Source: Nat Commun. 2023 Nov 16;14:7421. doi: 10.1038/s41467-023-42997-7 (PMC10654443; doi:10.1038/s41467-023-42997-7)
Supplement: Supplementary file 6 — Supplementary Data 3 [file 41467_2023_42997_MOESM6_ESM.xlsx]

## Sheet: ST3A
Supplemtary Data 3A. Species-level associations of response with microbial genetic makeup (PERMANOVA) and relative abundance (logistic regression) for melanoma, related to Fig. 4.
Species	sv.meta.p	Abun.effect.meta	Abun.meta.p	sv.MetaSigAssoc	abun.MetaSigAssoc	McCullochJA_2022.sv.R2	McCullochJA_2022.sv.P	McCullochJA_2022.sv.N	FrankelAE_2017.sv.R2	FrankelAE_2017.sv.P	FrankelAE_2017.sv.N	SpencerCN_2021.sv.R2	SpencerCN_2021.sv.P	SpencerCN_2021.sv.N	LeeKA_2022.sv.R2	LeeKA_2022.sv.P	LeeKA_2022.sv.N	McCullochJA_2022.abun.Beta	McCullochJA_2022.abun.p	McCullochJA_2022.abun.N	FrankelAE_2017.abun.Beta	FrankelAE_2017.abun.p	FrankelAE_2017.abun.N	SpencerCN_2021.abun.Beta	SpencerCN_2021.abun.p	SpencerCN_2021.abun.N	LeeKA_2022.abun..Beta	LeeKA_2022.abun.p	LeeKA_2022.abun.N
A.muciniphila	0.0166282	-0.000338345	0.992133	Yes	No	0.069475	0.382	17	NA	NA	NA	0.042639	0.247	30	0.0327394	0.055	56	-0.00331617	0.968683	62	-0.0435142	0.720775	39	-0.0323906	0.576587	152	0.0376626	0.48793	162
A.shahii	4.20674e-05	-0.0105206	0.759772	Yes	No	0.0458704	0.209	27	0.0567891	0.197	22	0.0309206	0.053	48	0.0401223	0.001	57	-0.108975	0.234699	62	0.164158	0.224893	39	-0.0422759	0.450528	152	0.0247806	0.645254	162
B.wexlerae	0.0196187	0.0539735	0.107986	Yes	No	0.0242195	0.368	45	0.0344109	0.301	33	0.0250572	0.378	42	0.0112136	0.092	120	0.100494	0.261976	62	0.14107	0.246282	39	0.0963318	0.0787096	152	-0.0207265	0.697848	162
D.formicigenerans	0.0251508	0.0731022	0.0306172	Yes	Yes	0.0529062	0.43	20	0.0552978	0.431	19	NA	NA	NA	0.0223025	0.048	60	0.0762994	0.383491	62	0.17304	0.162356	39	0.0701499	0.214241	152	0.0555355	0.294946	162
D.longicatena	0.0204795	0.0311033	0.356015	Yes	No	0.145175	0.005	13	0.0873332	0.532	12	NA	NA	NA	0.0334287	0.357	32	0.0582276	0.50638	62	0.048009	0.692997	39	0.0277797	0.616875	152	0.0207826	0.696193	162
E.faecalis	0.018	-0.00643637	0.85611	Yes	No	NA	NA	NA	NA	NA	NA	NA	NA	NA	0.102358	0.018	19	-0.0047778	0.956684	62	0.0571711	0.659762	39	-0.0544014	0.382682	152	0.0179026	0.740308	162
E.rectale	0.00377161	0.0388154	0.24865	Yes	No	0.0254035	0.617	37	0.0645176	0.024	25	0.0169494	0.519	56	0.0168229	0.018	98	-0.0415279	0.638451	62	0.0555661	0.639568	39	0.0531402	0.34263	152	0.051528	0.329248	162
O.splanchnicus	0.0287465	-0.0201681	0.551466	Yes	No	0.0495346	0.355	21	0.0441357	0.349	25	0.0304297	0.195	41	0.0461089	0.236	25	-0.115493	0.178669	62	0.108537	0.382176	39	-0.0556698	0.319713	152	0.0265211	0.623	162
P.clara	0.0308973	0.00637451	0.848195	Yes	No	NA	NA	NA	NA	NA	NA	0.0590205	0.21	22	0.0897268	0.067	18	-0.131116	0.121214	62	-0.138063	0.237295	39	0.0724328	0.186283	152	0.0310534	0.564352	162
R.bicirculans	0.327081	0.0697379	0.0361884	No	Yes	0.0579681	0.453	18	NA	NA	NA	0.0376895	0.281	31	0.0125624	0.98	42	-0.0410221	0.630634	62	0.288754	0.0178906	39	0.0895469	0.102627	152	0.0484829	0.363745	162
R.bromii	0.0169944	0.0357655	0.289321	Yes	No	0.0468996	0.266	26	0.133362	0.022	14	0.0450571	0.079	33	0.0126144	0.609	71	-0.0552088	0.539994	62	0.234314	0.0542575	39	0.0369593	0.502944	152	0.0260822	0.625916	162
R.gnavus	0.000591531	0.0107797	0.745347	Yes	No	0.0799353	0.02	21	0.11833	0.051	14	NA	NA	NA	0.0480192	0.074	31	0.129422	0.126258	62	-0.144024	0.223316	39	0.00900989	0.869141	152	-0.0032769	0.950884	162
R.hominis	0.0401229	0.0571753	0.0875315	Yes	No	0.108224	0.158	13	0.0438085	0.997	13	0.0720194	0.404	16	0.0580958	0.091	23	0.0638188	0.45606	62	0.152782	0.202528	39	0.0580616	0.287376	152	0.0335716	0.53423	162
R.torques	0.119635	0.0728525	0.029153	No	Yes	0.046348	0.911	17	0.0924806	0.05	16	0.0619762	0.943	11	0.0158291	0.337	67	0.125	0.144625	62	0.0908516	0.451243	39	0.0817085	0.13939	152	0.0405265	0.44592	162
Subdoligranulum sp	0.00801779	0.00371136	0.913809	Yes	No	0.0237028	0.935	26	0.0477889	0.299	24	0.0496973	0.035	33	0.0351289	0.064	43	0.044477	0.610636	62	-0.0173317	0.894712	39	0.00594123	0.915671	152	-0.0105974	0.8453	162

## Sheet: ST3B
Supplemtary Data 3B. Species-level associations of PF S>= 12 months with microbial genetic makeup (PERMANOVA) and relative abundance (logistic regression) for melanoma, related to Fig. 4.
Species	sv meta p	Abun meta effect	Abun meta p	sv.MetaSigAssoc	abun.MetaSigAssoc	McCullochJA_2022.sv.R2	McCullochJA_2022.sv.P	McCullochJA_2022.sv.N	SpencerCN_2021.sv.R2	SpencerCN_2021.sv.P	SpencerCN_2021.sv.N	LeeKA_2022.sv.R2	LeeKA_2022.sv.P	LeeKA_2022.sv.N	PetersBA_2019.sv.R2	PetersBA_2019.sv.P	PetersBA_2019.sv.N	McCullochJA_2022.abun.Beta	McCullochJA_2022.abun.p	McCullochJA_2022.abun.N	SpencerCN_2021.abun.Beta	SpencerCN_2021.abun.p	SpencerCN_2021.abun.N	LeeKA_2022.abun.Beta	LeeKA_2022.abun.p	LeeKA_2022.abun.N	PetersBA_2019.abun.R2	PetersBA_2019.abun.P	PetersBA_2019.abun.N
A.putredinis	0.109873	-0.0798836	0.0304744	No	Yes	0.0392712	0.077	39	0.0175669	0.277	67	0.00667568	0.909	94	0.0931078	0.52	12	-0.110186	0.231276	62	-0.104599	0.118086	107	-0.0857476	0.115624	162	0.16626	0.276423	21
A.shahii	2.19729e-05	-0.102851	0.00546182	Yes	Yes	0.0557732	0.057	27	0.0690853	0.012	28	0.0327773	0.004	57	NA	NA	NA	-0.247573	0.00767435	62	-0.123221	0.070256	107	-0.0631222	0.24496	162	0.104327	0.502689	21
B.massiliensis	0.0200526	-0.0354262	0.340831	Yes	No	0.0712728	0.513	15	0.0456314	0.156	28	0.0518888	0.07	27	NA	NA	NA	-0.126552	0.160814	62	0.033139	0.628719	107	-0.0710643	0.192944	162	0.164771	0.288296	21
B.obeum	0.162658	0.0815634	0.0275645	No	Yes	0.0248197	0.911	31	0.162265	0.002	11	0.0101206	0.579	93	NA	NA	NA	0.102943	0.255646	62	0.0563497	0.414217	107	0.0781318	0.145711	162	0.170546	0.275786	21
B.wexlerae	0.22853	0.0726237	0.0493068	No	Yes	0.0260618	0.257	45	0.0333001	0.963	22	0.00848481	0.43	120	NA	NA	NA	0.20118	0.02798	62	0.0297108	0.663076	107	0.0390706	0.468626	162	0.17741	0.249105	21
bacterium LF-3	0.72	0.0824269	0.0265106	No	Yes	NA	NA	NA	NA	NA	NA	0.0250733	0.72	34	NA	NA	NA	0.0862649	0.346478	62	0.0752992	0.271297	107	0.089051	0.0977552	162	0.0495188	0.764427	21
C.catus	0.23538	0.080579	0.0280296	No	Yes	0.0921087	0.765	11	NA	NA	NA	0.0267967	0.238	42	NA	NA	NA	0.0694283	0.445249	62	0.0230042	0.734459	107	0.0761499	0.15934	162	0.350393	0.016701	21
C.comes	0.927866	0.106926	0.00340314	No	Yes	0.0419484	0.831	20	NA	NA	NA	0.00567024	0.999	94	NA	NA	NA	0.0897378	0.315858	62	0.0514165	0.458448	107	0.0891647	0.099297	162	0.400989	0.0042007	21
D.formicigenerans	0.0373132	0.12686	0.000517101	Yes	Yes	0.0678106	0.067	20	NA	NA	NA	0.0194061	0.178	60	NA	NA	NA	0.201822	0.0235966	62	0.0086408	0.90198	107	0.141653	0.00760346	162	0.311324	0.0462299	21
E.coli	0.0488924	-0.0157873	0.672253	Yes	No	0.106809	0.016	19	0.0483428	0.612	19	0.0177391	0.378	61	NA	NA	NA	-0.0582964	0.509923	62	-0.0675276	0.317317	107	0.0299923	0.584135	162	0.034304	0.846422	21
E.rectale	0.0875414	0.0809454	0.0275137	No	Yes	0.0220123	0.82	37	0.0280864	0.27	40	0.0109105	0.337	98	0.112948	0.123	13	0.122524	0.178581	62	-0.0269026	0.696732	107	0.103266	0.0519234	162	0.284243	0.06749	21
E.siraeum	0.0456036	-0.0272219	0.461454	Yes	No	0.0457055	0.767	16	0.0675561	0.043	31	0.0488905	0.373	23	NA	NA	NA	-0.183608	0.040963	62	0.038022	0.57909	107	-0.0354718	0.510956	162	0.18502	0.241187	21
O.splanchnicus	0.0102675	-0.0647684	0.0838578	Yes	No	0.0467471	0.421	21	0.113851	0.004	21	0.0447254	0.284	25	0.0668624	0.841	13	-0.122661	0.168534	62	-0.0873806	0.197508	107	-0.0229749	0.673436	162	-0.130557	0.521707	21
P.clara	0.0274214	-0.0105377	0.775389	Yes	No	NA	NA	NA	0.146058	0.123	11	0.0832249	0.111	18	NA	NA	NA	-0.132361	0.131892	62	0.0454322	0.50297	107	-0.0106962	0.8443	162	0.0840688	0.589821	21
P.copri	0.0262376	-0.0285536	0.445192	Yes	No	NA	NA	NA	0.208107	0.035	7	0.0580332	0.173	22	NA	NA	NA	-0.202303	0.0217612	62	-0.0252326	0.713965	107	0.0334445	0.540092	162	0.0387682	0.834922	21
R.gnavus	0.0337872	0.0721597	0.043971	Yes	Yes	0.0558564	0.265	21	NA	NA	NA	0.04853	0.067	31	NA	NA	NA	0.283443	0.000802838	62	-0.0747185	0.265417	107	0.111109	0.0374128	162	-0.256315	0.114749	21
R.hominis	0.0696766	0.0824993	0.0245755	No	Yes	0.081033	0.582	13	0.140967	0.217	11	0.0525031	0.185	23	NA	NA	NA	0.0964648	0.276311	62	0.0335188	0.618691	107	0.0638416	0.241338	162	0.381042	0.014096	21
R.intestinalis	0.413393	0.0834441	0.0216633	No	Yes	0.0386012	0.71	23	0.0857731	0.829	10	0.0336082	0.464	31	NA	NA	NA	0.0691072	0.43603	62	0.0791345	0.243725	107	0.0387152	0.473021	162	0.369501	0.00896064	21
R.lactaris	0.602313	0.0887256	0.0160338	No	Yes	0.0733365	0.535	14	NA	NA	NA	0.0335453	0.852	25	NA	NA	NA	0.0916933	0.31737	62	0.114515	0.0928216	107	0.0543079	0.311267	162	0.218698	0.154865	21
R.torques	0.481085	0.0750915	0.0398136	No	Yes	0.0559266	0.622	17	0.119537	0.557	9	0.0131442	0.714	67	NA	NA	NA	0.246461	0.00446312	62	-0.0410315	0.546418	107	0.0864765	0.106334	162	-0.0236441	0.890349	21
Ruminococcus sp	0.00901967	0.101754	0.00556095	Yes	Yes	0.0291191	0.597	33	0.141513	0.535	8	0.0184639	0.039	82	0.150912	0.036	10	0.125401	0.162519	62	0.0346631	0.61192	107	0.108289	0.0436305	162	0.296779	0.0580533	21
Subdoligranulum sp	0.0936372	-0.0743484	0.0486729	No	Yes	0.0306919	0.786	26	0.085255	0.047	19	0.024761	0.386	43	NA	NA	NA	-0.07253	0.422865	62	-0.109571	0.113429	107	-0.0650942	0.234537	162	0.0597776	0.743775	21

## Sheet: ST3C
Supplemtary Data 3C. Species-level associations of irAEs with microbial genetic makeup (PERMANOVA) and relative abundance (logistic regression) for melanoma, related to Fig. 4.
Species	sv.MetaSigAssoc	abun.MetaSigAssoc	McCullochJA_2022.sv.R2	McCullochJA_2022.sv.p	McCullochJA_2022.sv.N	McCullochJA_2022.abun.Beta	McCullochJA_2022.Abun.p	McCullochJA_2022.abun.N
A.inops	Unknown	Yes	NA	NA	NA	-0.220684	0.0181663	62
B.adolescentis	Yes	No	0.126343	0.027	15	0.0267636	0.76172	62
B.obeum	No	Yes	0.032152	0.475	31	0.21199	0.0155578	62
B.wexlerae	Yes	Yes	0.0330035	0.047	45	0.34344	6.81134e-05	62
D.formicigenerans	No	Yes	0.0637807	0.096	20	0.269735	0.0017659	62
D.longicatena	No	Yes	0.0714183	0.752	13	0.238422	0.00616629	62
E.hallii	No	Yes	0.054951	0.439	19	0.21028	0.0171056	62
E.rectale	No	Yes	0.0284377	0.387	37	0.246693	0.00483905	62
E.siraeum	No	Yes	0.097984	0.109	16	-0.282978	0.00102697	62
P.clara	Unknown	Yes	NA	NA	NA	-0.202583	0.0177559	62
P.copri	Unknown	Yes	NA	NA	NA	-0.188366	0.0308268	62
P.distasonis	Yes	No	0.0389316	0.043	46	-0.0554454	0.534571	62
R.gnavus	Yes	Yes	0.0765548	0.037	21	0.264367	0.00163044	62
R.hominis	No	Yes	0.0956146	0.249	13	0.198122	0.0210868	62
R.lactaris	No	Yes	0.0505749	0.927	14	0.187791	0.0351977	62
R.torques	No	Yes	0.054884	0.647	17	0.307788	0.000231174	62
S.vestibularis	Unknown	Yes	NA	NA	NA	0.203494	0.0209098	62

## Sheet: ST3D
Supplemtary Data 3D. Species-level associations of response with microbial genetic makeup (PERMANOVA) and relative abundance (logistic regression) for NSCLC, related to Fig. 4.
Species	sv.meta.p	Abun.meta.effect	Abun.meta.p	sv.MetaSigAssoc	abun.MetaSigAssoc	DerosaL_2022.sv.R2	DerosaL_2022.sv.P	DerosaL_2022.sv.N	RoutyB_2018_NSCLC.sv.R2	RoutyB_2018_NSCLCsv..P	RoutyB_2018_NSCLC.sv.N	DerosaL_2022.abun.Beta	DerosaL_2022.abun.p	DerosaL_2022.abun.N	RoutyB_2018_NSCLC.abun.Beta	RoutyB_2018_NSCLC.abun.p	RoutyB_2018_NSCLC.abun.N
A.muciniphila	0.0525554	0.070675	0.0101001	No	Yes	0.0084737	0.603	96	0.0609528	0.006	41	0.0497352	0.170938	330	0.0989612	0.0197194	219
B.adolescentis	0.004	0.00467401	0.868938	Yes	No	0.053504	0.004	40	NA	NA	NA	0.0267869	0.467154	330	-0.0274897	0.53628	219
B.caccae	0.0279597	0.0327993	0.213626	Yes	No	0.00709484	0.392	148	0.0343435	0.006	60	0.0449887	0.198971	330	0.0166866	0.67839	219
B.faecis	0.00869463	-0.0212796	0.417254	Yes	No	0.0324086	0.138	41	0.104804	0.013	19	-0.0168925	0.626194	330	-0.0271725	0.499335	219
B.fragilis	0.0112106	-0.0179769	0.493252	Yes	No	0.0131567	0.145	98	0.0468974	0.014	38	-0.00825363	0.811714	330	-0.0310998	0.440218	219
B.intestinihominis	0.0464237	0.0182897	0.486683	Yes	No	0.0102308	0.062	152	0.0190694	0.451	52	0.0437447	0.208389	330	-0.0160138	0.691398	219
B.longum	0.0247802	-0.005943	0.826045	Yes	No	0.0220532	0.155	58	0.106828	0.034	16	-0.00292198	0.934643	330	-0.0100609	0.808986	219
B.massiliensis	0.0239888	0.00816435	0.756819	Yes	No	0.016177	0.069	85	0.0522764	0.165	24	-0.0138206	0.69238	330	0.0373829	0.353892	219
B.uniformis	0.017985	0.000500496	0.984781	Yes	No	0.00398726	0.252	288	0.0222112	0.006	96	0.0316351	0.362237	330	-0.0412187	0.305587	219
B.wadsworthia	0.0368689	-0.0122428	0.646767	Yes	No	0.0189095	0.271	61	0.191059	0.006	11	-0.0177322	0.616051	330	-0.00490972	0.904402	219
B.wexlerae	0.234815	0.10454	4.85731e-05	No	Yes	0.0103986	0.619	92	0.0664171	0.081	20	0.168893	7.77856e-07	330	0.0121541	0.762461	219
C.comes	0.383	0.0801745	0.00216616	No	Yes	0.0138436	0.383	77	NA	NA	NA	0.102437	0.00323609	330	0.0502712	0.210455	219
D.invisus	0.00227365	-0.0559376	0.0456627	Yes	Yes	0.026869	0.039	66	0.0941237	0.017	31	-0.0417231	0.260608	330	-0.0748972	0.0812704	219
E.coli	0.573588	-0.061774	0.017756	No	Yes	0.00877869	0.528	106	0.0172486	0.975	35	-0.109599	0.00140085	330	0.00616618	0.879254	219
E.eligens	0.374085	0.0734773	0.00463321	No	Yes	0.00410023	0.911	145	0.033769	0.104	45	0.115409	0.000748948	330	0.0142277	0.72447	219
E.rectale	0.337269	0.0660681	0.0114229	No	Yes	0.00646816	0.318	166	0.0182894	0.886	40	0.125966	0.000290006	330	-0.0156732	0.696757	219
F.prausnitzii	0.194037	0.0522841	0.0454732	No	Yes	0.00306839	0.925	203	0.0231893	0.019	75	0.0739038	0.0321638	330	0.022538	0.576476	219
P.distasonis	0.0168733	-0.00568841	0.828635	Yes	No	0.00519145	0.196	240	0.0201479	0.014	91	0.00489871	0.88768	330	-0.020014	0.620078	219
P.excrementihominis	0.0124424	0.0160042	0.557634	Yes	No	0.0284021	0.575	34	0.212342	0.001	22	0.0265557	0.459076	330	0.00140709	0.973392	219
P.succinatutens	0.00617957	0.0296892	0.267876	Yes	No	0.021147	0.184	61	0.235174	0.001	18	0.0368547	0.300569	330	0.0202554	0.619946	219
R.bicirculans	0.0735945	0.0771298	0.00326791	No	Yes	0.011387	0.323	98	0.0383648	0.074	39	0.0673064	0.0520095	330	0.0905457	0.0257879	219
R.bromii	0.193505	0.061508	0.0186416	No	Yes	0.00316069	0.964	165	0.0397315	0.01	52	0.0509421	0.141852	330	0.0755771	0.0596793	219
R.intestinalis	0.161495	0.0720509	0.00535733	No	Yes	0.0112956	0.69	79	0.0566198	0.041	29	0.148157	1.6367e-05	330	-0.0346779	0.388156	219
R.lactaris	0.0158151	0.0656965	0.0121152	Yes	Yes	0.0239405	0.041	61	0.0574038	0.199	22	0.0952074	0.00581508	330	0.0244151	0.547829	219
Ruminococcus sp	0.76	0.0784582	0.00285711	No	Yes	0.0235561	0.76	38	NA	NA	NA	0.0820633	0.0194888	330	0.0737513	0.0661957	219

## Sheet: ST3E
Supplemtary Data 3E. Species-level associations of response to ICIs with microbial genetic makeup (PERMANOVA) and relative abundance (logistic regression) for RCC, related to Fig. 4.
Species	sv.MetaSigAssoc	abun.MetaSigAssoc	RoutyB_2018_RCC.R2	RoutyB_2018_RCC.sv.p	RoutyB_2018_RCC.N	RoutyB_2018_RCC.Beta	RoutyB_2018_RCC.Abun.p	RoutyB_2018_RCC.N
A.muciniphila	Yes	No	0.0728359	0.016	28	0.0815617	0.175132	101
A.putredinis	Yes	No	0.0233775	0.044	72	0.108292	0.0611619	101
D.invisus	Yes	No	0.254399	0.001	18	-0.0858528	0.180234	101
F.prausnitzii	Yes	No	0.021437	0.028	74	-0.0159274	0.786568	101
R.hominis	Yes	No	0.12061	0.017	16	0.00857152	0.88348	101
R.lactaris	Yes	No	0.245886	0.001	13	0.00537227	0.928179	101
S.wadsworthensis	No	Yes	0.0663606	0.476	14	0.142248	0.0163467	101
