# Supplementary material for: Gut microbial structural variation associates with immune checkpoint inhibitor response
Source: Nat Commun. 2023 Nov 16;14:7421. doi: 10.1038/s41467-023-42997-7 (PMC10654443; doi:10.1038/s41467-023-42997-7)
Supplement: Supplementary file 7 — Supplementary Data 4 [file 41467_2023_42997_MOESM7_ESM.xlsx]

## Sheet: A
Supplemtary Data 4A. Associations (meta P < 0.05) between dSVs and response to ICIs of melanoma.
Taxonomy_ID	SV_id	SV_short_name	meta.OR	meta.OR_left	meta.OR_right	meta.p	meta.het_p	fdr.meta.p	FrankelAE_2017.OR	FrankelAE_2017.p	FrankelAE_2017.N	McCullochJA_2022.OR	McCullochJA_2022.p	McCullochJA_2022.N	SpencerCN_2021.OR	SpencerCN_2021.p	SpencerCN_2021.N	LeeKA_2022.OR	LeeKA_2022.p	LeeKA_2022.N	Segments_num	SV_size	Genes	Products	candidate association
411469	411469.PRJNA18177:2653_2654	[Eubacterium] hallii DSM 3353:2653_2654	2.73034	1.13704	6.55627	0.0246195	0.0329198	0.999464	0.544391	0.575483	19	0.450182	0.47225	19	0.950154	0.975148	12	8.06156	0.000317954	68	1	1	EUBHAL_00616		No
411469	411469.PRJNA18177:283_285	[Eubacterium] hallii DSM 3353:283_285	3.4518	1.34475	8.86031	0.0100002	0.915927	0.830019	2.7901	0.360148	19	8.07471	0.104311	19	1.15575e-08	0.99681	12	3.06782	0.0553157	68	1	2	EUBHAL_03004;EUBHAL_03005;EUBHAL_03006;EUBHAL_03007;EUBHAL_03008	glyoxalase family protein;bacterial sugar transferase	No
657318	657318.PRJNA39159:1084_1086	[Eubacterium] rectale DSM 17629:1084_1086	0.411413	0.224167	0.755065	0.00414601	0.964065	0.667507	0.38852	0.320359	25	0.539227	0.391703	37	0.452549	0.191904	56	0.353128	0.0243024	98	1	2	EUR_10610;EUR_10640;EUR_10650;EUR_10660;EUR_10670	Helix-turn-helix domain of resolvase.;Predicted transcriptional regulator	Yes
657318	657318.PRJNA39159:1114_1117;1117_1119;1119_1120	[Eubacterium] rectale DSM 17629:1114_1117 and 2 segments	1.9066	1.03629	3.50783	0.0380276	0.642308	0.709163	9.31035	0.123486	25	1.21175	0.783713	37	1.75924	0.318837	56	2.08494	0.11113	98	3	6	EUR_10960;EUR_10970;EUR_10980;EUR_10990;EUR_11000;EUR_11010;EUR_11020	Site-specific recombinase XerD;Helix-turn-helix.;DNA binding domain, excisionase family;MobA/MobL family.;transcriptional regulator, ArsR family	No
657318	657318.PRJNA39159:1301_1303;2044_2045;2358_2359	[Eubacterium] rectale DSM 17629:1301_1303 and 2 segments	0.371606	0.165928	0.832236	0.016112	0.493144	0.709163	NA	NA	25	4.91166e-08	0.992078	37	0.74687	0.683903	56	0.263772	0.00797691	98	3	4	EUR_12960;EUR_12970;EUR_12980;EUR_12990;EUR_20000;EUR_22890;EUR_22900	Nitroreductase;camphor resistance protein CrcB;ATPase components of ABC transporters with duplicated ATPase domains;N-acetylmuramoyl-L-alanine amidase;Protein of unknown function (DUF2712).	No
657318	657318.PRJNA39159:20_22;22_25;55_57;505_506;560_562;562_564;643_647;654_656;656_658;817_819;819_820;1190_1192;1373_1375;1375_1377;1377_1379;1379_1380;1380_1382;1382_1383;1383_1384;1385_1386;1386_1387;1387_1388;1465_1466;1756_1758;1758_1761;1761_1763;1770_1772;1917_1919;1919_1920;2164_2165;2165_2167;2362_2364;2516_2517;2708_2710;2710_2714;2714_2717;2717_2718;2721_2730;2730_2734;2734_2736;2736_2738…	[Eubacterium] rectale DSM 17629:20_22 and 41 segments	2.77705	1.17745	6.54976	0.0196431	0.650249	0.709163	0.698709	0.805235	25	3.5558e-08	0.993852	37	5.24417	0.0313477	56	2.42057	0.122182	98	42	86	EUR_00190;EUR_00200;EUR_00220;EUR_00230;EUR_00240;EUR_00520;EUR_00530;EUR_00540;EUR_04950;EUR_05540;EUR_05550;EUR_05560;EUR_05570;EUR_06410;EUR_06420;EUR_06430;EUR_06440;EUR_06530;EUR_06540;EUR_06550;EUR_06560;EUR_06580;EUR_08150;EUR_T_32840;EUR_08160;EUR_08170;EUR_11740;EUR_11750;EUR_11760;EUR_13720;EUR_13730;EUR_13740;EUR_13750;EUR_13760;EUR_13770;EUR_13780;EUR_13790;EUR_13800;EUR_13830;EUR_138…	Predicted ATPase (AAA+ superfamily);Response regulators consisting of a CheY-like receiver domain and a winged-helix DNA-binding domain;ABC-type multidrug transport system, ATPase component;Stress responsive A/B Barrel Domain.;Methyl-accepting chemotaxis protein;Uncharacterized flagellar protein FlaG;Flagellar capping protein;flagellar biosynthetic protein FliS;FlgN protein.;bacteriocin-processin…	No
657318	657318.PRJNA39159:2016_2017;2018_2019;2019_2024;2024_2026;2029_2030	[Eubacterium] rectale DSM 17629:2016_2017 and 4 segments	2.25394	1.06584	4.76643	0.0334334	0.915686	0.709163	1.57639	0.70583	25	1.20714	0.866205	37	2.75031	0.163888	56	2.50722	0.0869935	98	5	10	EUR_19730;EUR_19740;EUR_19750;EUR_19760;EUR_19770;EUR_19780;EUR_19790;EUR_19810;EUR_19820;EUR_19830	Response regulators consisting of a CheY-like receiver domain and a winged-helix DNA-binding domain;Signal transduction histidine kinase;ABC-type transport system, involved in lipoprotein release, permease component;ABC-type antimicrobial peptide transport system, ATPase component;ABC-type antimicrobial peptide transport system, ATPase component	No
657318	657318.PRJNA39159:2173_2174	[Eubacterium] rectale DSM 17629:2173_2174	0.529834	0.291702	0.962364	0.0369836	0.459183	0.709163	3.65833	0.340431	25	0.723374	0.644806	37	0.474217	0.21632	56	0.412453	0.0383015	98	1	1	EUR_21100	Glycosidases	No
657318	657318.PRJNA39159:2448_2450;2450_2451	[Eubacterium] rectale DSM 17629:2448_2450;2450_2451	0.504123	0.272821	0.931526	0.0287876	0.523403	0.709163	0.835854	0.840343	25	0.589384	0.459454	37	0.792593	0.690841	56	0.287566	0.0122251	98	2	3	EUR_23870;EUR_23880;EUR_23890;EUR_23900;EUR_23910;EUR_23920	RNA polymerase sigma factor, sigma-70 family	No
657318	657318.PRJNA39159:2475_2476	[Eubacterium] rectale DSM 17629:2475_2476	0.544465	0.305106	0.971604	0.0396427	0.996067	0.709163	0.456439	0.438465	25	0.603875	0.510815	37	0.51659	0.252281	56	0.559179	0.162504	98	1	1	EUR_24150;EUR_24160;EUR_24170		No
657318	657318.PRJNA39159:850_851;1186_1187	[Eubacterium] rectale DSM 17629:850_851;1186_1187	0.482015	0.253202	0.917604	0.0263002	0.867913	0.709163	0.675883	0.770502	25	0.82832	0.8187	37	0.490242	0.260738	56	0.387828	0.0391087	98	2	2	EUR_08450;EUR_11700;EUR_11710	Coproporphyrinogen III oxidase and related Fe-S oxidoreductases;sugar (Glycoside-Pentoside-Hexuronide) transporter	No
657319	657319.PRJNA39157:261_265;283_285	[Eubacterium] siraeum 70/3:261_265;283_285	0.274077	0.0806002	0.931985	0.0381942	0.881674	0.903111	NA	NA	17	NA	NA	16	0.186303	0.0320559	43	0.535886	0.545937	23	2	6	EUS_02580;EUS_02590;EUS_02610;EUS_02620;EUS_02630;EUS_02640;EUS_02780;EUS_02790;EUS_02800	ATPases involved in chromosome partitioning;ParB-like partition proteins	No
1384484	1384484.PRJDB1443:703_704;2727_2728	Adlercreutzia equolifaciens DSM 19450:703_704;2727_2728	6.50095	1.15511	36.5874	0.0337089	0.876744	0.98556	NA	NA	9	4.60736	0.522438	12	NA	NA	0	6.86367	0.0422694	39	2	2	AEQU_0509;AEQU_2182;AEQU_2183	putative chaperone;amino acid ABC transporter permease component;amino acid ABC transporter ATP-binding component	No
349741	349741.PRJNA20089:0_1;45_51;86_87;179_181;607_609;620_621;686_692;805_809;1221_1222;1329_1334;1382_1383;1857_1858;2054_2056;2314_2315;2560_2568	Akkermansia muciniphila ATCC BAA-835:0_1 and 14 segments	0.14703	0.0381538	0.566595	0.00534672	0.477938	0.0802007	NA	NA	8	0.531877	0.616971	17	NA	NA	30	0.085339	0.0027226	56	15	42	Amuc_R0001;Amuc_0001;Amuc_0036;Amuc_0062;Amuc_0063;Amuc_0064;Amuc_0146;Amuc_0147;Amuc_0515;Amuc_0516;Amuc_0517;Amuc_0528;Amuc_0584;Amuc_0684;Amuc_0685;Amuc_0686;Amuc_1028;Amuc_1029;Amuc_1114;Amuc_1115;Amuc_1152;Amuc_1544;Amuc_1545;Amuc_1689;Amuc_1690;Amuc_1691;Amuc_1692;Amuc_1907;Amuc_1908;Amuc_2104;Amuc_2105;Amuc_2106;Amuc_2107	tRNA-Met;NUDIX hydrolase;YD repeat protein;Rhodanese domain protein;5-oxopent-3-ene-1,2,5-tricarboxylate decarboxylase;Alpha-L-fucosidase;Thioredoxin domain;ErfK/YbiS/YcfS/YnhG family protein;conserved hypothetical protein;raffinose synthase;gamma-glutamyl phosphate reductase;outer membrane autotransporter barrel domain protein;transcriptional regulator, HxlR family;Conserved protein/domain typic…	No
349741	349741.PRJNA20089:2117_2118	Akkermansia muciniphila ATCC BAA-835:2117_2118	0.333614	0.128506	0.866095	0.0241137	0.39911	0.241137	NA	NA	8	0.145826	0.111493	17	0.762104	0.732109	30	0.227533	0.0387143	56	1	1	Amuc_1734;Amuc_1735;Amuc_1736	NH2-acetyltransferase;protein of unknown function DUF405	No
349741	349741.PRJNA20089:863_865	Akkermansia muciniphila ATCC BAA-835:863_865	0.236496	0.0921187	0.607158	0.00272478	0.953283	0.0802007	NA	NA	8	0.199694	0.25615	17	0.292602	0.147298	30	0.216772	0.0170678	56	1	2	Amuc_0732;Amuc_0734		Yes
445970	445970.PRJNA19655:1562_1568	Alistipes putredinis DSM 17216:1562_1568	0.433556	0.224807	0.836145	0.0126314	0.802215	0.459997	NA	NA	24	0.178315	0.0700508	39	0.500121	0.250387	90	0.487075	0.10599	94	1	6	ALIPUT_00837;ALIPUT_00838;ALIPUT_00839;ALIPUT_00840;ALIPUT_00841;ALIPUT_00842;ALIPUT_00843;ALIPUT_00844	conjugation system ATPase, TraG family;relaxase/mobilization nuclease domain protein	No
445970	445970.PRJNA19655:1579_1581	Alistipes putredinis DSM 17216:1579_1581	0.479268	0.244453	0.93964	0.0322568	0.378648	0.559118	1.15344	0.887009	24	0.591217	0.551373	39	0.255634	0.00718937	90	0.84035	0.791213	94	1	2	ALIPUT_00855;ALIPUT_00856;ALIPUT_00857	DNA topoisomerase;riboflavin biosynthesis protein RibD C-terminal domain protein	No
445970	445970.PRJNA19655:199_215	Alistipes putredinis DSM 17216:199_215	0.494672	0.276525	0.884913	0.0176922	0.483841	0.459997	1.38704	0.713784	24	0.205611	0.0607216	39	0.459691	0.118501	90	0.520192	0.158311	94	1	16	ALIPUT_01703;ALIPUT_01704;ALIPUT_01705;ALIPUT_01706;ALIPUT_01707;ALIPUT_01708;ALIPUT_01709;ALIPUT_01710;ALIPUT_01711;ALIPUT_01712;ALIPUT_01713;ALIPUT_01714;ALIPUT_01715;ALIPUT_01716;ALIPUT_01717;ALIPUT_01718;ALIPUT_01719	DegT/DnrJ/EryC1/StrS aminotransferase family protein;bacterial sugar transferase;glycosyltransferase, group 2 family protein;glycosyltransferase, group 1 family protein;glycosyltransferase, group 1 family protein;bacterial capsule synthesis protein;acyltransferase;NAD dependent epimerase/dehydratase family protein;polysaccharide biosynthesis protein	No
717959	717959.PRJNA45913:1184_1187;1188_1190	Alistipes shahii WAL 8301:1184_1187;1188_1190	0.455862	0.208087	0.998671	0.0496128	0.804959	0.455536	1.3013	0.827442	22	0.292583	0.214035	27	0.454175	0.227702	48	0.405727	0.180612	57	2	5	AL1_10550;AL1_10560;AL1_10570;AL1_10580	Site-specific recombinase XerD;DNA binding domain, excisionase family	No
717959	717959.PRJNA45913:1283_1284;1536_1537;3096_3097	Alistipes shahii WAL 8301:1283_1284 and 2 segments	0.392073	0.182873	0.840589	0.0161178	0.470991	0.271316	0.616834	0.641223	22	0.283073	0.164953	27	0.158232	0.0166164	48	0.674017	0.510987	57	3	3	AL1_11330;AL1_26820;AL1_T_26970	Domain of Unknown Function (DUF1080).;Long-chain fatty acid transport protein	No
717959	717959.PRJNA45913:1402_1403	Alistipes shahii WAL 8301:1402_1403	0.466356	0.218518	0.995289	0.0485898	0.226649	0.455536	0.645606	0.648669	22	0.770919	0.755152	27	0.0853714	0.00650761	48	0.655548	0.468971	57	1	1	AL1_12250	Protein of unknown function (DUF3408).	No
717959	717959.PRJNA45913:2494_2495	Alistipes shahii WAL 8301:2494_2495	0.377368	0.176539	0.80666	0.0119276	0.935571	0.253832	0.312814	0.254436	22	0.377239	0.329824	27	0.273537	0.0813256	48	0.491422	0.227336	57	1	1			No
717959	717959.PRJNA45913:313_314	Alistipes shahii WAL 8301:313_314	0.360747	0.167591	0.776523	0.00914502	0.267495	0.253832	0.768293	0.770832	22	1.06669	0.943404	27	0.134554	0.00756885	48	0.292928	0.0607654	57	1	1	AL1_02690		Yes
717959	717959.PRJNA45913:3611_3613;3613_3615;3615_3616	Alistipes shahii WAL 8301:3611_3613 and 2 segments	0.265065	0.0934364	0.751951	0.0125659	0.535452	0.253832	NA	NA	22	0.154737	0.048139	27	0.0990694	0.0432078	48	0.603867	0.517404	57	3	5	AL1_31380;AL1_31390;AL1_31410;AL1_31420;AL1_31430;AL1_31440	DNA binding domain, excisionase family;Site-specific recombinase XerD	No
717959	717959.PRJNA45913:474_476;887_889;889_891;892_894;894_901;901_904;2587_2589;2718_2733;3451_3453	Alistipes shahii WAL 8301:474_476 and 8 segments	0.378098	0.154574	0.924851	0.0330771	0.949802	0.371199	7.00548e-08	0.994522	22	0.349542	0.313348	27	0.258455	0.110354	48	0.481558	0.248996	57	9	37	AL1_04230;AL1_04240;AL1_04250;AL1_07770;AL1_07780;AL1_07790;AL1_07800;AL1_07810;AL1_07820;AL1_07830;AL1_07840;AL1_07860;AL1_07880;AL1_07890;AL1_22910;AL1_23920;AL1_23930;AL1_23950;AL1_23960;AL1_23970;AL1_23990;AL1_30070;AL1_30080;AL1_30090;AL1_30100	peptide deformylase;pyruvate dehydrogenase (cytochrome);Pyruvate/oxaloacetate carboxyltransferase;Glycerophosphoryl diester phosphodiesterase;Exonuclease III;RNA polymerase sigma factor, sigma-70 family;Fe2+-dicitrate sensor, membrane component;Outer membrane receptor proteins, mostly Fe transport;SusD family.;Predicted periplasmic protein (DUF2233).;Sugar phosphate permease;trehalose synthase;Si…	No
717959	717959.PRJNA45913:660_661;813_814;924_925;2076_2077;2162_2163;2755_2756;3561_3562;3579_3580;3629_3630	Alistipes shahii WAL 8301:660_661 and 8 segments	0.3335	0.154104	0.721736	0.00530603	0.945271	0.253832	0.543057	0.524591	22	0.247853	0.137928	27	0.332394	0.0984806	48	0.303511	0.0935773	57	9	9	AL1_24170;AL1_30970;AL1_31090	Site-specific recombinase XerD;RteC protein.;Predicted divalent heavy-metal cations transporter	Yes
717959	717959.PRJNA45913:834_835;2916_2917	Alistipes shahii WAL 8301:834_835;2916_2917	0.359773	0.161805	0.799955	0.0121616	0.375314	0.253832	0.135276	0.0514175	22	0.0776936	0.0688603	27	0.699533	0.59304	48	0.395046	0.156818	57	2	2	AL1_T_07720;AL1_07340;AL1_25550;AL1_25560	Site-specific recombinase XerD;Recombination protein MgsA	No
717959	717959.PRJNA45913:877_879;1473_1475;1475_1477	Alistipes shahii WAL 8301:877_879 and 2 segments	0.378712	0.168448	0.851433	0.0188206	0.707321	0.271554	0.357678	0.279233	22	0.183031	0.160758	27	0.631803	0.464056	48	0.232473	0.0720144	57	3	6	AL1_07700;AL1_12860;AL1_12870;AL1_12880;AL1_12890	Site-specific recombinase XerD;Uncharacterized conserved protein	No
717959	717959.PRJNA45913:904_915;915_924;925_927;3562_3566;3566_3577	Alistipes shahii WAL 8301:904_915 and 4 segments	0.450331	0.219911	0.922184	0.0291476	0.107124	0.367989	0.147781	0.0777397	22	1.03834	0.964273	27	1.03763	0.952458	48	0.178372	0.00541364	57	5	37	AL1_07900;AL1_07910;AL1_07920;AL1_07950;AL1_07960;AL1_07970;AL1_07990;AL1_08000;AL1_08010;AL1_08020;AL1_08030;AL1_08040;AL1_08050;AL1_08060;AL1_30980;AL1_31000;AL1_31030;AL1_31040;AL1_31060;AL1_31070	RNA polymerase sigma factor, sigma-70 family/RNA polymerase sigma-70 factor, Bacteroides expansion family 1;Fe2+-dicitrate sensor, membrane component;SusD family.;Fibronectin type III domain./PQQ enzyme repeat.;Sugar phosphate isomerases/epimerases;Metal-dependent hydrolase;Glycerophosphoryl diester phosphodiesterase;Sugar phosphate permease;Acetyltransferases, including N-acetylases of ribosomal…	No
245018	245018.PRJNA45957:1409_1411	Anaerostipes hadrus DSM 3319:1409_1411	0.450154	0.203747	0.994557	0.0484432	0.675264	0.990107	0.175823	0.148286	29	0.843796	0.833405	36	0.914073	0.953897	19	0.378016	0.0698049	73	1	2	CL2_14190	Type I restriction-modification system methyltransferase subunit	No
245018	245018.PRJNA45957:208_209	Anaerostipes hadrus DSM 3319:208_209	3.2855	1.30528	8.26987	0.0115488	0.582537	0.990107	NA	NA	29	3.06312	0.250267	36	39.4036	0.0466088	19	2.67055	0.0807854	73	1	1	CL2_02380;CL2_02390	DNA segregation ATPase FtsK/SpoIIIE and related proteins;Glycopeptide antibiotics resistance protein	No
245018	245018.PRJNA45957:211_212	Anaerostipes hadrus DSM 3319:211_212	2.63215	1.02452	6.76243	0.0444023	0.738647	0.990107	NA	NA	29	1.39477	0.754278	36	15.0539	0.139626	19	2.6698	0.0821861	73	1	1	CL2_02420		No
245018	245018.PRJNA45957:899_901;901_903;903_906	Anaerostipes hadrus DSM 3319:899_901 and 2 segments	0.440943	0.214042	0.908375	0.0263802	0.581042	0.990107	1.23821	0.808665	29	0.47762	0.301511	36	0.402358	0.511857	19	0.295856	0.0209238	73	3	7	CL2_09230;CL2_09240;CL2_09250;CL2_09260;CL2_09270;CL2_09290;CL2_09300	Excisionase from transposon Tn916.;Transposase and inactivated derivatives;isoaspartyl dipeptidase IadA;transporter, NhaC family (TC 2.A.35);Integrase core domain.	No
411479	411479.PRJNA18195:1979_1981;1981_1983	Bacteroides uniformis ATCC 8492:1979_1981;1981_1983	1.81226	1.04444	3.14455	0.0344638	0.995168	0.767685	2.03863	0.456681	35	1.79047	0.362796	56	1.66981	0.256175	122	1.94724	0.171462	98	2	4	BACUNI_04347;BACUNI_04348;BACUNI_04349;BACUNI_04350;BACUNI_04351	glycosyltransferase, group 1 family protein;UDP-N-acetylglucosamine 2-epimerase;NAD dependent epimerase/dehydratase family protein;polysaccharide biosynthesis protein;glycosyltransferase, group 1 family protein	No
411479	411479.PRJNA18195:2158_2159	Bacteroides uniformis ATCC 8492:2158_2159	0.52841	0.294688	0.9475	0.0322767	0.71387	0.767685	0.321324	0.146056	35	0.277083	0.142535	56	0.583558	0.270292	122	0.713788	0.493144	98	1	1	BACUNI_04522;BACUNI_04523		No
411479	411479.PRJNA18195:2542_2544;2544_2548	Bacteroides uniformis ATCC 8492:2542_2544;2544_2548	1.68853	1.00737	2.83027	0.0468296	0.769266	0.767685	2.42762	0.351656	35	0.956311	0.947717	56	2.06066	0.0689189	122	1.54233	0.34184	98	2	6	BACUNI_03146;BACUNI_03147;BACUNI_03148	SusD family protein;TonB-linked outer membrane protein, SusC/RagA family	No
411479	411479.PRJNA18195:2564_2566	Bacteroides uniformis ATCC 8492:2564_2566	0.327797	0.125517	0.856067	0.0227706	0.822987	0.767685	0.726623	0.795245	35	0.160265	0.0753847	56	0.347436	0.0904198	122	3.03719e-07	0.991773	98	1	2	BACUNI_03178;BACUNI_03179;BACUNI_03180;BACUNI_03181;BACUNI_03182	DNA repair protein RadC	No
411479	411479.PRJNA18195:3611_3612	Bacteroides uniformis ATCC 8492:3611_3612	1.7337	1.00186	3.00013	0.0492292	0.0890536	0.767685	1.96473	0.525062	35	2.73543	0.114102	56	0.687037	0.417633	122	3.31191	0.00898581	98	1	1	BACUNI_01782;BACUNI_01783	relaxase/mobilization nuclease domain protein;TraG family protein	No
411479	411479.PRJNA18195:784_785;785_786;3075_3077	Bacteroides uniformis ATCC 8492:784_785 and 2 segments	2.18085	1.16274	4.09042	0.0151054	0.93451	0.767685	NA	NA	35	2.06112	0.322715	56	1.78088	0.237482	122	2.83223	0.046645	98	3	4	BACUNI_00551;BACUNI_00552;BACUNI_00553;BACUNI_02995;BACUNI_02996;BACUNI_02997;BACUNI_02998	PspC domain protein;transcriptional regulator, PadR family;hydrogenase maturation GTPase HydF;transcriptional regulator, PadR family;hydrogenase maturation GTPase HydF;iron-only hydrogenase maturation rSAM protein HydG	No
657309	657309.PRJNA39177:3270_3272;3272_3279	Bacteroides xylanisolvens XB1A:3270_3272;3272_3279	2.69529	1.02986	7.05396	0.0433941	0.994103	0.89408	NA	NA	18	2.44221	0.335988	24	2.5183	0.195699	57	3.43115	0.211626	27	2	9	BXY_26700;BXY_26720;BXY_26730;BXY_26750;BXY_26760	Histidinol-phosphate/aromatic aminotransferase and cobyric acid decarboxylase;Glycosyltransferases involved in cell wall biogenesis;Glycosyltransferase;Predicted glycosyltransferases	No
657309	657309.PRJNA39177:638_641;3501_3502;3507_3508	Bacteroides xylanisolvens XB1A:638_641 and 2 segments	0.33888	0.136943	0.838592	0.0192454	0.467015	0.89408	1.09388	0.951683	18	0.155107	0.0704199	24	0.546884	0.360352	57	0.136133	0.0479527	27	3	5	BXY_05330;BXY_05350;BXY_05360;BXY_05370;BXY_05380;BXY_28480;BXY_28490;BXY_28530	IS66 Orf2 like protein.;Transposase and inactivated derivatives;Carbohydrate binding domain.;Protein of unknown function (DUF1703)./Predicted AAA-ATPase.	No
742726	742726.PRJNA46375:3010_3012;3012_3014	Barnesiella intestinihominis YIT 11860:3010_3012;3012_3014	2.82233	1.12117	7.10467	0.0276104	0.76239	0.989628	5.92568	0.333791	10	0.861997	0.906513	21	2.89619	0.175608	35	3.60522	0.0722643	56	2	4	HMPREF9448_01252;HMPREF9448_01253;HMPREF9448_01254;HMPREF9448_01255;HMPREF9448_01256;HMPREF9448_01257;HMPREF9448_01258	HsdR family type I site-specific deoxyribonuclease	No
1680	1680.PRJNA240293:1159_1161	Bifidobacterium adolescentis:1159_1161	2.88542	1.12743	7.38465	0.0270972	0.125522	0.277747	NA	NA	9	0.288281	0.430617	15	NA	NA	7	3.64699	0.0101381	91	1	2	BADO_0943;BADO_0944;BADO_0945	transcription regulator ArsR;Acetyltransferase (GNAT) family	No
1680	1680.PRJNA240293:1592_1593;1606_1607	Bifidobacterium adolescentis:1592_1593;1606_1607	2.38109	1.00304	5.6524	0.0492012	0.20197	0.336208	NA	NA	9	0.423017	0.545792	15	NA	NA	7	2.86016	0.0234936	91	2	2	BADO_1333	isoleucyl-tRNA synthetase	No
1680	1680.PRJNA240293:1689_1698	Bifidobacterium adolescentis:1689_1698	2.77979	1.15396	6.69625	0.0226548	0.997154	0.277747	NA	NA	9	2.64343e-09	0.997294	15	NA	NA	7	2.77979	0.0226548	91	1	9	BADO_1395;BADO_1396;BADO_1397;BADO_1398;BADO_1399;BADO_1400;BADO_1401;BADO_1402;BADO_1403	galactokinase;ABC transporter;polysaccharide ABC transporter permease;sugar ABC transporter permease;LacI-type transcriptional regulator;glycosyl hydrolase family 32, N terminal domain protein;putative glycerol-3-phosphate dehydrogenase family	No
1680	1680.PRJNA240293:1962_1963	Bifidobacterium adolescentis:1962_1963	3.64694	1.49777	8.87996	0.00437599	0.817243	0.179415	NA	NA	9	2.63616	0.511376	15	NA	NA	7	3.77277	0.00539221	91	1	1	BADO_1569;BADO_1570	YebN family protein	No
1680	1680.PRJNA240293:422_427	Bifidobacterium adolescentis:422_427	2.80414	1.07408	7.32082	0.0352102	0.997424	0.288724	NA	NA	9	5.89573e-09	0.997557	15	NA	NA	7	2.80414	0.0352102	91	1	5	BADO_0321;BADO_0322;BADO_0323;BADO_0324;BADO_0325	glyoxalase family protein;Rok family repressor;D-arabinitol transporter;xylitol (sorbitol) dehydrogenase;transcriptional regulator	No
1680	1680.PRJNA240293:633_636	Bifidobacterium adolescentis:633_636	2.66919	1.14563	6.21893	0.0229056	0.99633	0.277747	NA	NA	9	2.65231	0.499963	15	NA	NA	7	2.67085	0.0298024	91	1	3	BADO_0496;BADO_0497;BADO_0498;BADO_0499;BADO_0500	solute binding protein of ABC transporter systemy for peptides;peptide ABC transporter permease;peptide ABC transporter permease;peptide ABC transporter ATP-binding protein;peptide ABC transporter ATP-binding protein	No
216816	216816.PRJNA251950:1112_1113;1335_1336;2252_2253	Bifidobacterium longum:1112_1113 and 2 segments	0.431103	0.193439	0.960768	0.0396048	0.956371	0.779657	2.46235e-09	0.997859	10	0.326238	0.271573	21	NA	NA	3	0.4548	0.0775669	107	3	3	GS08_04800;GS08_04805;GS08_05945;GS08_05950;GS08_09780	ATPase AAA;integrase;transposase;integrase	No
216816	216816.PRJNA251950:2330_2332	Bifidobacterium longum:2330_2332	2.76108	1.06607	7.15111	0.0364627	0.999974	0.779657	6.02672e-09	0.997685	10	NA	NA	21	NA	NA	3	2.76108	0.0364628	107	1	2	GS08_10065;GS08_10070		No
1408428	1408428.PRJNA223063:1467_1468	Bilophila wadsworthia ATCC 49260:1467_1468	3.02053	1.01192	9.01615	0.0475696	0.986282	0.995377	2.63576e-20	0.997348	16	4.41171	0.196927	26	2.72626	0.226608	34	2.63397	0.332117	23	1	1	JNJP01000069_gene1270		No
1408428	1408428.PRJNA223063:1637_1639;1814_1816;1816_1819;1819_1832;1832_1833;1835_1837;1837_1838;2632_2634	Bilophila wadsworthia ATCC 49260:1637_1639 and 7 segments	0.23425	0.073684	0.74471	0.0139146	0.774494	0.995377	0.146585	0.189043	16	0.0777859	0.0977183	26	0.426371	0.325573	34	0.196852	0.188954	23	8	26	JNJP01000009_gene1406;JNJP01000009_gene1407;JNJP01000047_gene1564;JNJP01000047_gene1565;JNJP01000047_gene1566;JNJP01000047_gene1567;JNJP01000047_gene1568;JNJP01000047_gene1569;JNJP01000047_gene1570;JNJP01000047_gene1571;JNJP01000047_gene1572;JNJP01000047_gene1573;JNJP01000047_gene1574;JNJP01000047_gene1575;JNJP01000047_gene1576;JNJP01000047_gene1577;JNJP01000047_gene1578;JNJP01000047_gene1579;JNJ…		No
411459	411459.PRJNA18147:1128_1129	Blautia obeum ATCC 29174:1128_1129	2.37628	1.00411	5.62363	0.04892	0.379049	0.81941	6.82434	0.055716	25	0.777204	0.759414	31	5.16956e-18	0.997652	15	2.96887	0.0733475	93	1	1	RUMOBE_03526;RUMOBE_03527;RUMOBE_03528		No
411459	411459.PRJNA18147:1520_1521	Blautia obeum ATCC 29174:1520_1521	0.38734	0.1785	0.840518	0.0164174	0.87963	0.733309	0.721667	0.774779	25	0.550783	0.490923	31	2.90222e-09	0.996689	15	0.310627	0.0153677	93	1	1	RUMOBE_02470;RUMOBE_02471	putative citrate lyase subunit beta;transcriptional regulator, Rrf2 family	No
411459	411459.PRJNA18147:16_17	Blautia obeum ATCC 29174:16_17	0.471599	0.228108	0.975001	0.0425315	0.221302	0.81941	0.711132	0.766264	25	2.08561	0.382813	31	0.351848	0.40792	15	0.287191	0.00824276	93	1	1	RUMOBE_03639;RUMOBE_03640	transporter, dicarboxylate/amino acid:cation Na+/H+ symporter family protein	No
411459	411459.PRJNA18147:2176_2179	Blautia obeum ATCC 29174:2176_2179	0.421548	0.208276	0.853211	0.0163389	0.8157	0.733309	0.803737	0.796486	25	0.367726	0.216481	31	0.730672	0.835362	15	0.34057	0.0243568	93	1	3	RUMOBE_01517;RUMOBE_01518;RUMOBE_01519	response regulator receiver domain protein;histidine kinase A domain protein	No
411459	411459.PRJNA18147:3064_3065	Blautia obeum ATCC 29174:3064_3065	2.0545	1.02185	4.13074	0.04332	0.106384	0.81941	9.66383	0.0280415	25	6.48613	0.0346546	31	0.504975	0.557137	15	1.40134	0.454073	93	1	1	RUMOBE_00680;RUMOBE_00681	Fic family protein	No
411459	411459.PRJNA18147:3077_3078	Blautia obeum ATCC 29174:3077_3078	0.420727	0.199956	0.885252	0.0225428	0.148801	0.755185	1.61259	0.606144	25	0.0741095	0.0130941	31	0.187959	0.177018	15	0.478216	0.129836	93	1	1	RUMOBE_00695;RUMOBE_00696;RUMOBE_00697;RUMOBE_00698	conserved domain protein;3-oxoacyl-[acyl-carrier-protein] reductase domain protein	No
411459	411459.PRJNA18147:3135_3136	Blautia obeum ATCC 29174:3135_3136	0.439218	0.209528	0.920702	0.0293506	0.924159	0.786595	0.663318	0.786103	25	0.488768	0.358523	31	0.193467	0.216727	15	0.450184	0.0954367	93	1	1	RUMOBE_00773		No
411459	411459.PRJNA18147:7_8	Blautia obeum ATCC 29174:7_8	0.277371	0.113974	0.675018	0.00471235	0.141469	0.631455	3.57546	0.298112	25	0.394619	0.473025	31	1.17564e-08	0.995511	15	0.162802	0.000579023	93	1	1	RUMOBE_04157	ABC transporter, substrate-binding protein, family 5	No
1121115	1121115.PRJNA195783:2758_2759;2770_2772	Blautia wexlerae DSM 19850:2758_2759;2770_2772	0.405426	0.185907	0.884153	0.0232397	0.669204	0.962756	1.36099	0.781293	33	2.20356e-08	0.992862	45	0.226092	0.144974	42	0.369536	0.0337786	120	2	3	AXVN01000083_gene2466;AXVN01000083_gene2478;AXVN01000083_gene2479;AXVN01000083_gene2480		No
1121115	1121115.PRJNA195783:4237_4238	Blautia wexlerae DSM 19850:4237_4238	0.517836	0.26969	0.994305	0.048028	0.683705	0.962756	1.02721	0.985783	33	1.74697	0.630776	45	0.4689	0.383134	42	0.439247	0.0357111	120	1	1	AXVN01000035_gene3821;AXVN01000035_gene3822;AXVN01000035_gene3823		No
1121115	1121115.PRJNA195783:516_520	Blautia wexlerae DSM 19850:516_520	0.495318	0.277894	0.882854	0.017196	0.1705	0.962756	2.04515	0.360559	33	0.40308	0.246619	45	0.165804	0.0360556	42	0.461186	0.0423474	120	1	4	AXVN01000060_gene462;AXVN01000060_gene463;AXVN01000060_gene464;AXVN01000060_gene465		No
742722	742722.PRJNA46367:1199_1200;1201_1202	Collinsella sp. 4_8_47FAA:1199_1200;1201_1202	2.49961	1.1613	5.38023	0.0191658	0.109457	0.481286	0.275524	0.249313	21	NA	NA	22	NA	NA	5	3.39759	0.00339207	110	2	2	HMPREF9463_01474	chromosome segregation protein SMC	No
742722	742722.PRJNA46367:1204_1206	Collinsella sp. 4_8_47FAA:1204_1206	2.77074	1.25479	6.11818	0.0116844	0.941947	0.481286	2.00786	0.492332	21	NA	NA	22	NA	NA	5	2.94399	0.0142551	110	1	2	HMPREF9463_01476;HMPREF9463_01477;HMPREF9463_01478	signal recognition particle protein;thymidylate synthase	No
742722	742722.PRJNA46367:1245_1246	Collinsella sp. 4_8_47FAA:1245_1246	2.20422	1.08464	4.47945	0.0289236	0.036438	0.481286	0.0415774	0.0452881	21	3.22139	0.215592	22	NA	NA	5	2.65894	0.0155321	110	1	1	HMPREF9463_00228;HMPREF9463_00229;HMPREF9463_02026		No
742722	742722.PRJNA46367:1278_1279	Collinsella sp. 4_8_47FAA:1278_1279	2.26667	1.03487	4.96467	0.0407902	0.566462	0.50424	2.52711e-16	0.996796	21	0.85847	0.878065	22	NA	NA	5	2.73369	0.0213518	110	1	1	HMPREF9463_00397		No
742722	742722.PRJNA46367:1366_1367	Collinsella sp. 4_8_47FAA:1366_1367	2.31405	1.0564	5.06893	0.0359833	0.162002	0.50424	NA	NA	21	28.299	0.0148275	22	NA	NA	5	1.83362	0.147173	110	1	1	HMPREF9463_01919;HMPREF9463_01920		No
742722	742722.PRJNA46367:167_169	Collinsella sp. 4_8_47FAA:167_169	2.13237	1.07628	4.22474	0.0299556	0.788823	0.481286	1.69594	0.635418	21	1.26079	0.800775	22	NA	NA	5	2.42769	0.0268909	110	1	2	HMPREF9463_00702;HMPREF9463_00703		No
742722	742722.PRJNA46367:1762_1764	Collinsella sp. 4_8_47FAA:1762_1764	2.11102	1.02797	4.33515	0.0418399	0.633067	0.50424	0.703356	0.819463	21	1.3252	0.766043	22	NA	NA	5	2.49479	0.0266184	110	1	2	HMPREF9463_00563;HMPREF9463_00564;HMPREF9463_00565;HMPREF9463_00566		No
742722	742722.PRJNA46367:1780_1788	Collinsella sp. 4_8_47FAA:1780_1788	2.42659	1.17698	5.00289	0.0163329	0.66929	0.481286	2.195	0.561818	21	0.953907	0.966463	22	NA	NA	5	2.77078	0.0125503	110	1	8	HMPREF9463_00421;HMPREF9463_00422;HMPREF9463_00423;HMPREF9463_00424;HMPREF9463_00425;HMPREF9463_00426	K+-transporting ATPase, A subunit;K+-transporting ATPase, C subunit	No
742722	742722.PRJNA46367:1908_1909	Collinsella sp. 4_8_47FAA:1908_1909	2.06201	1.02706	4.13984	0.0418457	0.937156	0.50424	1.45119	0.736612	21	1.91823	0.483562	22	NA	NA	5	2.19471	0.05549	110	1	1	HMPREF9463_00082;HMPREF9463_00083		No
742722	742722.PRJNA46367:1960_1961	Collinsella sp. 4_8_47FAA:1960_1961	2.32235	1.12548	4.79202	0.0226189	0.442687	0.481286	1.06086	0.954138	21	9.28376	0.0997058	22	NA	NA	5	2.31678	0.0425354	110	1	1	HMPREF9463_00782	formate-tetrahydrofolate ligase	No
742722	742722.PRJNA46367:286_288	Collinsella sp. 4_8_47FAA:286_288	2.79434	1.35949	5.74361	0.0051837	0.399113	0.416424	6.14101	0.162118	21	10.8532	0.0563165	22	NA	NA	5	2.24984	0.0440615	110	1	2	HMPREF9463_01768;HMPREF9463_01769;HMPREF9463_01770		Yes
742722	742722.PRJNA46367:324_325	Collinsella sp. 4_8_47FAA:324_325	2.35442	1.1404	4.86079	0.0206025	0.516677	0.481286	1.05382	0.954851	21	5.89264	0.153232	22	NA	NA	5	2.50589	0.0312751	110	1	1	HMPREF9463_00070		No
742722	742722.PRJNA46367:358_359	Collinsella sp. 4_8_47FAA:358_359	2.42834	1.1896	4.95699	0.0148165	0.234204	0.481286	22.9366	0.049734	21	5.37904	0.120358	22	NA	NA	5	1.89601	0.108344	110	1	1	HMPREF9463_00330;HMPREF9463_00331		No
742722	742722.PRJNA46367:366_367;1600_1601	Collinsella sp. 4_8_47FAA:366_367;1600_1601	3.07571	1.49928	6.30967	0.00217938	0.991846	0.262615	3.05627	0.299298	21	2.70615	0.357007	22	NA	NA	5	3.13819	0.00622971	110	2	2	HMPREF9463_00337;HMPREF9463_01738		No
742722	742722.PRJNA46367:382_383	Collinsella sp. 4_8_47FAA:382_383	2.18022	1.07893	4.40565	0.029884	0.915168	0.481286	2.70018	0.444804	21	3.05153	0.261109	22	NA	NA	5	2.02073	0.0809102	110	1	1	HMPREF9463_00347;HMPREF9463_00348	phenylalanyl-tRNA synthetase, beta subunit	No
742722	742722.PRJNA46367:386_387	Collinsella sp. 4_8_47FAA:386_387	2.46799	1.18437	5.14277	0.0158789	0.0345081	0.481286	0.0655978	0.0775117	21	9.38399	0.0744811	22	NA	NA	5	2.75849	0.0124078	110	1	1	HMPREF9463_00351;HMPREF9463_00352		No
742722	742722.PRJNA46367:446_447;612_613;697_698;1040_1041;1211_1212;1777_1778;1915_1916;1990_1991	Collinsella sp. 4_8_47FAA:446_447 and 7 segments	2.55496	1.07602	6.06665	0.0335015	0.989601	0.50424	NA	NA	21	2.193	0.493176	22	NA	NA	5	2.62381	0.0436194	110	8	8	HMPREF9463_01106;HMPREF9463_01460;HMPREF9463_01461;HMPREF9463_00576;HMPREF9463_00624;HMPREF9463_01195;HMPREF9463_01196;HMPREF9463_01483;HMPREF9463_00419;HMPREF9463_00088;HMPREF9463_00089;HMPREF9463_00800	imidazoleglycerol phosphate synthase, cyclase subunit;ATP-dependent zinc metalloprotease FtsH;ferrous iron transporter B	No
742722	742722.PRJNA46367:625_626;1750_1751	Collinsella sp. 4_8_47FAA:625_626;1750_1751	4.60372	1.91441	11.0709	0.000648315	0.75836	0.156244	6.51927	0.123218	21	NA	NA	22	NA	NA	5	4.35944	0.00222916	110	2	2	HMPREF9463_00587;HMPREF9463_00588;HMPREF9463_00550;HMPREF9463_00551		Yes
742722	742722.PRJNA46367:883_884;1937_1938	Collinsella sp. 4_8_47FAA:883_884;1937_1938	2.75867	1.12401	6.77068	0.02675	0.699682	0.481286	0.893036	0.937683	21	3.9582	0.284675	22	NA	NA	5	3.00938	0.0344871	110	2	2	HMPREF9463_02021;HMPREF9463_02009;HMPREF9463_02000;HMPREF9463_02001	dTDP-glucose 4,6-dehydratase	No
742722	742722.PRJNA46367:890_891;967_968;1043_1044;1292_1293	Collinsella sp. 4_8_47FAA:890_891 and 3 segments	2.69293	1.19993	6.04362	0.0163117	0.405519	0.481286	1.30891	0.779248	21	NA	NA	22	NA	NA	5	3.17014	0.0115265	110	4	4	HMPREF9463_01350;HMPREF9463_01351;HMPREF9463_01414;HMPREF9463_01199;HMPREF9463_01200;HMPREF9463_01290;HMPREF9463_01291	imidazoleglycerol-phosphate dehydratase;histidinol-phosphate aminotransferase;exodeoxyribonuclease VII, large subunit	No
717962	717962.PRJEA45861:1195_1196;3231_3233	Coprococcus catus GD/7:1195_1196;3231_3233	5.73691	1.21996	26.9782	0.0269894	0.999986	0.810233	NA	NA	11	NA	NA	11	NA	NA	0	5.7369	0.0269895	42	2	3	CC1_11600;CC1_31970;CC1_31980	NAD-dependent aldehyde dehydrogenases;Aspartate/tyrosine/aromatic aminotransferase	No
717962	717962.PRJEA45861:1624_1625;1639_1640;3398_3399	Coprococcus catus GD/7:1624_1625 and 2 segments	4.94412	1.26867	19.2676	0.0212867	0.994334	0.810233	NA	NA	11	4.33672	0.298993	11	NA	NA	0	5.15467	0.0395791	42	3	3	CC1_15770;CC1_15890;CC1_33390;CC1_33400	AICAR transformylase/IMP cyclohydrolase PurH (only IMP cyclohydrolase domain in Aful);Uncharacterized metal-binding protein;phosphoribosylformylglycinamidine synthase;molybdopterin-guanine dinucleotide biosynthesis protein MobB	No
717962	717962.PRJEA45861:233_237;237_238	Coprococcus catus GD/7:233_237;237_238	0.220208	0.0565467	0.857548	0.0291451	0.992071	0.810233	0.274977	0.495269	11	NA	NA	11	NA	NA	0	0.212753	0.0378919	42	2	5	CC1_02160;CC1_02170;CC1_02190;CC1_02200;CC1_02210	Plasmid recombination enzyme.;Uncharacterized protein conserved in bacteria;Site-specific recombinases, DNA invertase Pin homologs	No
717962	717962.PRJEA45861:2726_2727	Coprococcus catus GD/7:2726_2727	0.242359	0.0733546	0.800741	0.0201042	0.690154	0.810233	0.636528	0.796915	11	0.0823911	0.12701	11	NA	NA	0	0.253542	0.05282	42	1	1	CC1_26910	Protein of unknown function (DUF1703)./Predicted AAA-ATPase.	No
717962	717962.PRJEA45861:3174_3176	Coprococcus catus GD/7:3174_3176	0.293263	0.088691	0.969697	0.0443895	0.770674	0.856617	0.194382	0.347345	11	0.13179	0.154993	11	NA	NA	0	0.389538	0.197993	42	1	2	CC1_35010;CC1_31400;CC1_31410	Group II catalytic intron	No
717962	717962.PRJEA45861:710_711	Coprococcus catus GD/7:710_711	4.43837	1.04293	18.8883	0.0437115	0.999474	0.856617	NA	NA	11	4.27127	0.30042	11	NA	NA	0	4.50434	0.0834509	42	1	1	CC1_06710;CC1_06720	EDD domain protein, DegV family	No
717962	717962.PRJEA45861:859_860;3244_3245	Coprococcus catus GD/7:859_860;3244_3245	7.60395	1.65826	34.868	0.00903086	0.743323	0.810233	NA	NA	11	38.2551	0.103278	11	NA	NA	0	6.09205	0.0292005	42	2	2	CC1_08180;CC1_08190;CC1_32070	Rubrerythrin;Uncharacterized conserved protein;Rubrerythrin	Yes
470146	470146.PRJNA20525:22_29	Coprococcus comes ATCC 27758:22_29	2.18349	1.04499	4.56239	0.0378015	0.400966	0.850534	17.6397	0.0483084	20	2.3969	0.379978	20	0.390272	0.626663	10	1.94248	0.125497	94	1	7	COPCOM_00110;COPCOM_00111;COPCOM_00112;COPCOM_00113;COPCOM_00114;COPCOM_00115;COPCOM_00116;COPCOM_00117;COPCOM_00118;COPCOM_00358;COPCOM_00359;COPCOM_00360;COPCOM_00361;COPCOM_00362	DNA-directed DNA polymerase;tRNA-Leu	No
470146	470146.PRJNA20525:3002_3003	Coprococcus comes ATCC 27758:3002_3003	0.207358	0.0790489	0.543932	0.00138609	0.988327	0.124748	1.16772e+08	0.996064	20	0.281151	0.197295	20	1.99418e-07	0.996889	10	0.187351	0.00320045	94	1	1	COPCOM_02807;COPCOM_02808	NlpC/P60 family protein	Yes
470146	470146.PRJNA20525:3112_3124;3124_3137;3140_3142;3142_3149;3156_3158;3158_3168;3168_3170;3171_3173;3173_3175;3175_3182	Coprococcus comes ATCC 27758:3112_3124 and 9 segments	2.60463	1.22447	5.54044	0.0129256	0.688152	0.581652	8.89491	0.11652	20	1.1787	0.863628	20	NA	NA	10	2.72489	0.0231019	94	10	59	COPCOM_02952;COPCOM_02953;COPCOM_02954;COPCOM_02955;COPCOM_02956;COPCOM_02957;COPCOM_02958;COPCOM_02959;COPCOM_02960;COPCOM_02961;COPCOM_02962;COPCOM_02963;COPCOM_02964;COPCOM_02965;COPCOM_02966;COPCOM_02967;COPCOM_02968;COPCOM_02969;COPCOM_02970;COPCOM_02971;COPCOM_02972;COPCOM_02973;COPCOM_02974;COPCOM_02975;COPCOM_02976;COPCOM_02977;COPCOM_02978;COPCOM_02979;COPCOM_02980;COPCOM_02981;COPCOM_02…	ABC transporter, ATP-binding protein;putative DNA topoisomerase;antirestriction protein ArdA;TadE-like protein;TadE-like protein;Flp pilus assembly protein CpaB;type II/IV secretion system protein;bacterial type II secretion system domain protein F;bacterial type II secretion system domain protein F;LPXTG-motif cell wall anchor domain protein;putative sortase, SrtB family;prevent-host-death famil…	No
470146	470146.PRJNA20525:401_402;974_978;978_991;1179_1180;1568_1569;1658_1667;1667_1672;1672_1676;1676_1678;1678_1680;1680_1682;1689_1690;2387_2392	Coprococcus comes ATCC 27758:401_402 and 12 segments	2.37904	1.08352	5.22357	0.0307839	0.442488	0.850534	19.7035	0.0355662	20	1.79283	0.681805	20	0.92162	0.958357	10	2.13373	0.0964622	94	13	50	COPCOM_00776;COPCOM_00777;COPCOM_00050;COPCOM_00051;COPCOM_00052;COPCOM_00053;COPCOM_00054;COPCOM_00055;COPCOM_00056;COPCOM_00057;COPCOM_00058;COPCOM_00153;COPCOM_00154;COPCOM_00155;COPCOM_00156;COPCOM_00157;COPCOM_00158;COPCOM_00159;COPCOM_00160;COPCOM_00161;COPCOM_00162;COPCOM_00163;COPCOM_01532;COPCOM_01533;COPCOM_02087;COPCOM_02088;COPCOM_02089;COPCOM_02090;COPCOM_02181;COPCOM_02182;COPCOM_02…	RHS repeat-associated core domain protein;toxin secretion/phage lysis holin;RHS repeat-associated core domain protein;RHS repeat-associated core domain protein;ricin-type beta-trefoil lectin domain protein;DNA-binding helix-turn-helix protein;putative toxin-antitoxin system, toxin component;glycosyl hydrolase, family 31;ABC transporter, ATP-binding protein;ricin-type beta-trefoil lectin domain pr…	No
592028	592028.PRJNA33143:1221_1222;1773_1774	Dialister invisus DSM 15470:1221_1222;1773_1774	0.20225	0.0555442	0.73644	0.0153531	0.473115	0.535701	NA	NA	8	0.55375	0.57697	23	0.125784	0.131456	17	0.0971013	0.0286932	37	2	2	GCWU000321_01307;GCWU000321_01903	Hep/Hag repeat protein;pyruvate synthase	No
592028	592028.PRJNA33143:1698_1700	Dialister invisus DSM 15470:1698_1700	3.62211	1.11598	11.7562	0.0321421	0.75973	0.535701	NA	NA	8	6.29554	0.0610937	23	3.25103	0.365722	17	2.32337	0.366677	37	1	2	GCWU000321_01812;GCWU000321_01813;GCWU000321_01814;GCWU000321_01815	transporter, MotA/TolQ/ExbB proton channel family protein;transport energizing protein, ExbD/TolR family;TonB family domain protein	No
592028	592028.PRJNA33143:240_241;1402_1403	Dialister invisus DSM 15470:240_241;1402_1403	6.19058	1.28431	29.8396	0.0230998	0.991983	0.535701	NA	NA	8	5.6353	0.113528	23	3.7984e-09	0.995755	17	6.91096	0.102086	37	2	2	GCWU000321_00237;GCWU000321_00238;GCWU000321_01521;GCWU000321_01522		No
742765	742765.PRJNA46407:3121_3123;3141_3143;3143_3145;3145_3148;3148_3149;3149_3151;3151_3153;3153_3154;3154_3156;3156_3158;3158_3162;3162_3164;3164_3167	Dorea formicigenerans 4_6_53AFAA:3121_3123 and 12 segments	0.335198	0.116266	0.966383	0.0430462	0.828027	0.950383	8.64687e-09	0.996066	19	0.582867	0.607246	20	NA	NA	4	0.274687	0.0402628	60	13	28	HMPREF9457_01318;HMPREF9457_01319;HMPREF9457_01320;HMPREF9457_01333;HMPREF9457_01334;HMPREF9457_01335;HMPREF9457_01336;HMPREF9457_01337;HMPREF9457_01338;HMPREF9457_01339;HMPREF9457_01340;HMPREF9457_01341;HMPREF9457_01342;HMPREF9457_01343;HMPREF9457_01344;HMPREF9457_01345;HMPREF9457_01346;HMPREF9457_01347;HMPREF9457_01348;HMPREF9457_01349;HMPREF9457_01350		No
742765	742765.PRJNA46407:34_35;953_954	Dorea formicigenerans 4_6_53AFAA:34_35;953_954	0.295756	0.110014	0.79509	0.0157604	0.117805	0.950383	NA	NA	19	1.57131	0.635077	20	NA	NA	4	0.154087	0.0016694	60	2	2	HMPREF9457_02339;HMPREF9457_02028		No
742765	742765.PRJNA46407:441_443;1819_1820	Dorea formicigenerans 4_6_53AFAA:441_443;1819_1820	0.294474	0.102123	0.849125	0.0236572	0.682143	0.950383	NA	NA	19	0.602432	0.605308	20	NA	NA	4	0.215544	0.0177816	60	2	3	HMPREF9457_02904;HMPREF9457_02905;HMPREF9457_02906;HMPREF9457_03171		No
742765	742765.PRJNA46407:761_762	Dorea formicigenerans 4_6_53AFAA:761_762	0.226123	0.0793902	0.644056	0.00537247	0.21105	0.950383	NA	NA	19	1.0086	0.993183	20	NA	NA	4	0.124915	0.000982214	60	1	1	HMPREF9457_02981;HMPREF9457_02982		No
1280698	1280698.PRJNA185710:1178_1179	Dorea longicatena AGR2136:1178_1179	0.160768	0.0282463	0.915033	0.0393945	0.999989	0.994564	1.82176e-45	0.998105	12	1.2196e-08	0.996423	13	NA	NA	7	0.160768	0.0393946	32	1	1	AUJS01000061_gene1127		No
1280698	1280698.PRJNA185710:500_501;2547_2548	Dorea longicatena AGR2136:500_501;2547_2548	0.104059	0.0162283	0.667251	0.017	0.999984	0.994564	9.4131e-08	0.997039	12	5.51669e-17	0.99598	13	NA	NA	7	0.104059	0.017	32	2	2	AUJS01000011_gene467;AUJS01000011_gene468;AUJS01000049_gene2409;AUJS01000049_gene2410		No
1280698	1280698.PRJNA185710:874_875	Dorea longicatena AGR2136:874_875	0.0983488	0.0174606	0.553961	0.00854624	0.47345	0.994564	NA	NA	12	0.251721	0.382636	13	NA	NA	7	0.0642759	0.00982159	32	1	1	AUJS01000010_gene818;AUJS01000010_gene819		No
1280698	1280698.PRJNA185710:98_100;3574_3575	Dorea longicatena AGR2136:98_100;3574_3575	0.236275	0.0583337	0.957011	0.0432247	0.52055	0.994564	0.249681	0.371789	12	0.0408959	0.0633842	13	NA	NA	7	0.37779	0.283945	32	2	3	AUJS01000036_gene92;AUJS01000036_gene93;AUJS01000044_gene3392;AUJS01000138_gene3393		No
479437	479437.PRJNA21093:2161_2163;2163_2193	Eggerthella lenta DSM 2243:2161_2163;2163_2193	3.21547	1.17424	8.80502	0.0230573	0.874727	0.994423	2.25292	0.384262	22	3.24262	0.171515	27	NA	NA	1	4.37679	0.0939597	39	2	32	Elen_1837;Elen_1838;Elen_1839;Elen_1840;Elen_1841;Elen_1842;Elen_1843;Elen_1844;Elen_1845;Elen_1846;Elen_1847;Elen_1848;Elen_1849;Elen_1850;Elen_1851;Elen_1852;Elen_1853;Elen_1854;Elen_1855;Elen_1856;Elen_1857;Elen_1858;Elen_1859;Elen_1860;Elen_1861;Elen_1862;Elen_1863	transcriptional regulator, LuxR family;Aldehyde Dehydrogenase;acyl-CoA dehydrogenase domain protein;acyl-CoA dehydrogenase domain protein;Electron transfer flavoprotein alpha/beta- subunit;Electron transfer flavoprotein alpha subunit;Electron-transferring-flavoproteindehydrogenase;putative ferredoxin;transcriptional regulator, LysR family;transcriptional regulator, LysR family;major facilitator s…	No
562	562.PRJNA242851:2204_2206	Escherichia coli:2204_2206	2.66563	1.14029	6.23139	0.0236365	0.502047	0.939859	0.729819	0.758658	18	3.4426	0.333134	19	2.49182	0.226512	34	4.83118	0.0256049	61	1	2	ECONIH1_11070;ECONIH1_11075	flagellin;flagellar capping protein	No
748224	748224.PRJNA46809:1412_1413	Faecalibacterium cf. prausnitzii KLE1255:1412_1413	0.367864	0.162926	0.830584	0.0160978	0.845108	0.771724	0.873559	0.919639	21	0.490522	0.425117	35	0.211934	0.159783	57	0.325172	0.0458317	66	1	1	HMPREF9436_03301;HMPREF9436_03302	Tat pathway signal sequence domain protein	No
748224	748224.PRJNA46809:17_18;72_73;376_377;1114_1115;2190_2191	Faecalibacterium cf. prausnitzii KLE1255:17_18 and 4 segments	0.38026	0.176694	0.818353	0.0134138	0.994739	0.771724	1.4119e-08	0.996159	21	0.335617	0.241409	35	0.448591	0.280561	57	0.364066	0.0560291	66	5	5	HMPREF9436_01246;HMPREF9436_01247;HMPREF9436_01315;HMPREF9436_01316;HMPREF9436_01317;HMPREF9436_00531;HMPREF9436_00532;HMPREF9436_00491;HMPREF9436_00492;HMPREF9436_00171;HMPREF9436_00160;HMPREF9436_02874;HMPREF9436_02875	polysaccharide deacetylase;HTH-type transcriptional regulator HmrR;toxic anion resistance protein TelA;ATP-grasp domain protein;ABC transporter, ATP-binding protein;UDP-glucose 4-epimerase	No
748224	748224.PRJNA46809:392_394;1480_1482	Faecalibacterium cf. prausnitzii KLE1255:392_394;1480_1482	0.422423	0.201286	0.886506	0.0226978	0.737162	0.771724	8.53273e-08	0.994588	21	0.639027	0.620588	35	0.610734	0.423167	57	0.263414	0.0182588	66	2	4	HMPREF9436_00504;HMPREF9436_00505;HMPREF9436_00506;HMPREF9436_03409;HMPREF9436_03410;HMPREF9436_03411	DNA topoisomerase;phosphoglycerate mutase family protein;Tat pathway signal sequence domain protein	No
665950	665950.PRJNA40027:845_846;855_857	Lachnospiraceae bacterium 3_1_46FAA:845_846;855_857	0.395947	0.159645	0.982012	0.0455942	0.911025	0.903917	0.339361	0.376697	30	0.489421	0.342289	43	0.231521	0.11723	33	0.545392	0.529792	45	2	3	HMPREF1025_00809;HMPREF1025_00819;HMPREF1025_00820;HMPREF1025_00821;HMPREF1025_00822;HMPREF1025_00823		No
665950	665950.PRJNA40027:849_855;857_858	Lachnospiraceae bacterium 3_1_46FAA:849_855;857_858	0.413169	0.192683	0.885956	0.0231416	0.729059	0.903917	0.325155	0.179758	30	0.373536	0.169038	43	0.846907	0.827823	33	0.26156	0.0991125	45	2	7	HMPREF1025_00813;HMPREF1025_00814;HMPREF1025_00815;HMPREF1025_00816;HMPREF1025_00817;HMPREF1025_00818;HMPREF1025_00819;HMPREF1025_00823		No
420247	420247.PRJNA18653:957_959	Methanobrevibacter smithii ATCC 35061:957_959	0.180638	0.0390323	0.835975	0.0285857	0.999924	0.886158	0.177985	0.270125	11	2.15564e-08	0.994864	16	NA	NA	5	0.181528	0.0586064	34	1	2	Msm_0995	adhesin-like protein	No
709991	709991.PRJNA43469:1170_1171;4247_4249;4249_4251;4257_4258;4258_4260;4260_4262	Odoribacter splanchnicus DSM 20712:1170_1171 and 5 segments	0.338674	0.133952	0.856277	0.0221476	0.600195	0.84816	0.339487	0.24541	25	0.0371555	0.0539657	21	0.42757	0.212376	41	0.461978	0.486504	25	6	10	Odosp_0990;Odosp_3572;Odosp_3573;Odosp_3574;Odosp_3575;Odosp_3576;Odosp_3581;Odosp_3582;Odosp_3583;Odosp_3584;Odosp_3585	aminoacyl-histidine dipeptidase;transposase IS4 family protein;Legumain;basic membrane lipoprotein;transposase IS4 family protein	No
709991	709991.PRJNA43469:1497_1504;1510_1512	Odoribacter splanchnicus DSM 20712:1497_1504;1510_1512	2.57143	1.02687	6.4392	0.0437387	0.316869	0.84816	1.37158	0.712389	25	0.887572	0.921585	21	9.02196	0.00940496	41	2.21128	0.40046	25	2	9	Odosp_1264;Odosp_1265;Odosp_1266;Odosp_1268;Odosp_1278	putative lipoprotein;putative lipoprotein;RagB/SusD domain-containing protein	No
709991	709991.PRJNA43469:238_239;253_255	Odoribacter splanchnicus DSM 20712:238_239;253_255	0.407695	0.167435	0.992717	0.0481477	0.606871	0.84816	0.447034	0.384806	25	0.878152	0.899346	21	0.412594	0.193769	41	0.0932354	0.0700428	25	2	3	Odosp_0205;Odosp_0214;Odosp_0215;Odosp_0216;Odosp_0217	Resolvase domain;Fibronectin type III domain protein;phage transcriptional regulator, AlpA	No
709991	709991.PRJNA43469:4131_4132	Odoribacter splanchnicus DSM 20712:4131_4132	0.33469	0.123431	0.907531	0.0315073	0.782613	0.84816	0.496418	0.483364	25	0.0934078	0.144613	21	0.428592	0.254032	41	0.195285	0.181935	25	1	1	Odosp_3462;Odosp_3463;Odosp_3464	Integrase catalytic region;transposase IS3/IS911 family protein	No
1519439	1519439.PRJNA253252:1130_1131	Oscillibacter sp. ER4:1130_1131	0.296098	0.0979235	0.895329	0.0310987	0.815012	0.925299	NA	NA	12	0.985906	0.992513	13	0.10812	0.237194	26	0.267973	0.0405833	55	1	1	JPJG01000005_gene1022;JPJG01000005_gene1023		No
1519439	1519439.PRJNA253252:1352_1353	Oscillibacter sp. ER4:1352_1353	0.33953	0.117056	0.984836	0.046802	0.555676	0.925299	NA	NA	12	NA	NA	13	0.167698	0.113941	26	0.395982	0.136065	55	1	1			No
1519439	1519439.PRJNA253252:2265_2266;2410_2411	Oscillibacter sp. ER4:2265_2266;2410_2411	0.282639	0.0998071	0.800394	0.0173506	0.9558	0.925299	0.138533	0.16838	12	6.47167e-09	0.997488	13	0.390132	0.447921	26	0.299144	0.0610164	55	2	2	JPJG01000061_gene2012;JPJG01000054_gene2141;JPJG01000054_gene2142		No
435591	435591.PRJNA13485:1077_1078;1424_1425;1575_1577;2050_2051;3331_3332;3506_3507;4004_4005	Parabacteroides distasonis ATCC 8503:1077_1078 and 6 segments	0.353966	0.144971	0.864253	0.0225909	0.603933	0.380443	0.983147	0.987973	27	0.510438	0.391244	46	9.13826e-08	0.988886	96	0.198066	0.0119718	51	7	8	BDI_0933;BDI_0934;BDI_1228;BDI_1355;BDI_1356;BDI_1357;BDI_1358;BDI_1731;BDI_1732;BDI_2791;BDI_2792;BDI_2793;BDI_2930;BDI_2931;BDI_2932;BDI_3311;BDI_3312	conserved hypothetical protein;putative outer membrane protein;putative peptidase/protease family protein;putative capsular polysaccharide biosynthesis glycosyltransferase;putative transcriptional regulator UpxY-like protein;putative two-component regulator sensor kinase;conserved hypothetical protein, putative non-specific DNA-binding protein;Methionyl-tRNA synthetase;conserved hypothetical prot…	No
435591	435591.PRJNA13485:1502_1503	Parabacteroides distasonis ATCC 8503:1502_1503	0.472609	0.234653	0.951872	0.0359016	0.977581	0.380443	0.32321	0.369958	27	0.59178	0.491004	46	0.483723	0.201444	96	0.431019	0.193361	51	1	1	BDI_1290;BDI_1291;BDI_1292	DNA primase;conserved hypothetical protein	No
435591	435591.PRJNA13485:310_312;313_315;959_960;4284_4286;4300_4302	Parabacteroides distasonis ATCC 8503:310_312 and 4 segments	0.442283	0.205965	0.949743	0.0364202	0.327747	0.380443	0.0579155	0.0329339	27	0.615962	0.596866	46	0.729249	0.589477	96	0.303762	0.100106	51	5	9	BDI_0278;BDI_0279;BDI_0280;BDI_0813;BDI_3497;BDI_3498;BDI_3513;BDI_3514	putative outer membrane protein, probably involved in nutrient binding;putative outer membrane protein, probably involved in nutrient binding;conserved hypothetical protein, putative hexulose-6-phosphate isomerase;putative membrane protein;two-component system sensor histidine kinase/response regulator, hybrid;putative fimbrilin precursor;transposase;putative fimbrial protein precursor	No
435591	435591.PRJNA13485:3566_3568;3572_3573	Parabacteroides distasonis ATCC 8503:3566_3568;3572_3573	0.469571	0.252283	0.874008	0.0170883	0.142516	0.380443	3.59928	0.181678	27	0.503072	0.298239	46	0.347199	0.0219199	96	0.282355	0.082994	51	2	3	BDI_2978;BDI_2979;BDI_2981;BDI_2982	Type III restriction-modification enzyme, helicase subunit;conserved hypothetical protein	No
435591	435591.PRJNA13485:4286_4287	Parabacteroides distasonis ATCC 8503:4286_4287	0.483033	0.262559	0.888639	0.0193068	0.865398	0.380443	0.30409	0.256907	27	0.739231	0.639908	46	0.414645	0.0645569	96	0.496568	0.256767	51	1	1	BDI_3498;BDI_3499	putative fimbrilin precursor	No
435591	435591.PRJNA13485:849_850;989_990;3666_3667;4643_4644	Parabacteroides distasonis ATCC 8503:849_850 and 3 segments	0.446858	0.209901	0.951314	0.0366692	0.258093	0.380443	2.48569	0.494185	27	1.08111	0.922947	46	0.273239	0.0575573	96	0.267697	0.0378011	51	4	4	BDI_0716;BDI_0841;BDI_0842;BDI_3062;BDI_3810;BDI_3811	transposase;aspartate carbamoyltransferase catalytic chain;putative outer membrane protein, probably involved in nutrient binding;conserved hypothetical protein;integrase	No
435591	435591.PRJNA13485:862_863	Parabacteroides distasonis ATCC 8503:862_863	0.528905	0.291018	0.961248	0.0366514	0.729198	0.380443	0.680707	0.664482	27	0.453171	0.226536	46	0.396057	0.0455115	96	0.922857	0.899105	51	1	1	BDI_0732;BDI_0733	putative DNA-binding protein;conserved hypothetical protein	No
435591	435591.PRJNA13485:887_888;3182_3183	Parabacteroides distasonis ATCC 8503:887_888;3182_3183	0.305605	0.13808	0.676383	0.00344942	0.669483	0.286302	0.0795142	0.0393	27	0.519708	0.472866	46	0.324523	0.0207756	96	1.05566e-08	0.992548	51	2	2	BDI_0759;BDI_2678;BDI_2679	putative phage integrase;conserved hypothetical protein;putative lipoprotein	Yes
411477	411477.PRJNA18193:2373_2375	Parabacteroides merdae ATCC 43184:2373_2375	0.262899	0.0853958	0.809361	0.0198788	0.904006	0.364215	0.196254	0.285169	22	1.13715e-08	0.994002	35	0.215836	0.0299155	64	0.62525	0.715603	45	1	2	PARMER_02046;PARMER_02047	putative phage portal protein, SPP1 family;phage terminase, large subunit, PBSX family	No
411477	411477.PRJNA18193:301_302	Parabacteroides merdae ATCC 43184:301_302	0.428093	0.208075	0.880761	0.0211719	0.20054	0.364215	0.0827234	0.023044	22	0.207685	0.0872513	35	0.903994	0.857795	64	0.40322	0.176581	45	1	1	PARMER_01011;PARMER_00681		No
411477	411477.PRJNA18193:3102_3103;3948_3949	Parabacteroides merdae ATCC 43184:3102_3103;3948_3949	0.44267	0.198202	0.988669	0.0468382	0.402687	0.43906	1.67835	0.577638	22	0.189273	0.109354	35	0.327439	0.095176	64	0.421123	0.268947	45	2	2	PARMER_01686;PARMER_01683;PARMER_00659;PARMER_00660	chloramphenicol O-acetyltransferase	No
411477	411477.PRJNA18193:3414_3415	Parabacteroides merdae ATCC 43184:3414_3415	0.415164	0.190987	0.902478	0.0264884	0.973597	0.364215	0.346634	0.430359	22	0.286012	0.191486	35	0.45588	0.228683	64	0.468173	0.241644	45	1	1	PARMER_01575;PARMER_01577;PARMER_01576	tetratricopeptide repeat protein;putative alpha-1,2-mannosidase	No
411477	411477.PRJNA18193:757_758;4029_4030;4034_4035;4035_4036;4093_4094	Parabacteroides merdae ATCC 43184:757_758 and 4 segments	0.279337	0.108098	0.721834	0.00846591	0.881921	0.364215	0.245647	0.312486	22	0.782688	0.856787	35	0.231777	0.0850271	64	0.245618	0.0586149	45	5	5	PARMER_00338;PARMER_00339;PARMER_01048;PARMER_00683;PARMER_00684;PARMER_00673;PARMER_03608;PARMER_03609;PARMER_03610;PARMER_03611;PARMER_00670;PARMER_00671;PARMER_01042	putative alpha-1,2-mannosidase;RNAI;response regulator receiver domain protein	Yes
762968	762968.PRJNA48501:1525_1532;2869_2870	Paraprevotella clara YIT 11840:1525_1532;2869_2870	7.18973	1.16351	44.4277	0.0337584	0.872594	0.887648	NA	NA	7	NA	NA	4	8.44043	0.118171	22	6.26015	0.148148	18	2	8	HMPREF9441_00382;HMPREF9441_00383;HMPREF9441_00384;HMPREF9441_00385;HMPREF9441_00386;HMPREF9441_00387;HMPREF9441_00388;HMPREF9441_00389;HMPREF9441_00390;HMPREF9441_00391;HMPREF9441_01806;HMPREF9441_01807;HMPREF9441_01808	DNA binding domain, excisionase family;site-specific recombinase, phage integrase family;DNA binding domain, excisionase family	No
762968	762968.PRJNA48501:2054_2056;2059_2063;2063_2064;2065_2067;2116_2123;3366_3367	Paraprevotella clara YIT 11840:2054_2056 and 5 segments	0.0536879	0.00371913	0.775016	0.0317871	0.997028	0.887648	NA	NA	7	NA	NA	4	0.053688	0.0317872	22	4.27475e-09	0.996497	18	6	17	HMPREF9441_02337;HMPREF9441_02338;HMPREF9441_02339;HMPREF9441_02340;HMPREF9441_02343;HMPREF9441_02344;HMPREF9441_02345;HMPREF9441_02346;HMPREF9441_02347;HMPREF9441_02348;HMPREF9441_02349;HMPREF9441_02351;HMPREF9441_02352;HMPREF9441_02353;HMPREF9441_02354;HMPREF9441_02355;HMPREF9441_02408;HMPREF9441_02409;HMPREF9441_02410;HMPREF9441_02412;HMPREF9441_02411;HMPREF9441_02413;HMPREF9441_02414;HMPREF94…	conjugative transposon protein TraQ;conjugative transposon TraN protein;conjugative transposon TraM protein;conjugative transposon TraJ protein;conjugative transposon protein TraI;conjugation system ATPase, TraG family;conjugative transposon protein TraF;conjugative transposon protein TraE;relaxase/mobilization nuclease domain protein;divergent AAA domain protein;DNA topoisomerase;riboflavin bios…	No
762968	762968.PRJNA48501:3831_3833	Paraprevotella clara YIT 11840:3831_3833	0.0141073	0.000210856	0.94385	0.0469324	0.997117	0.887648	NA	NA	7	NA	NA	4	0.0141074	0.0469326	22	1.85115e-08	0.996211	18	1	2	HMPREF9441_03818;HMPREF9441_03819;HMPREF9441_03820;HMPREF9441_03821	Abi-like protein	No
537011	537011.PRJNA30025:159_160;485_486;753_754;880_881;943_946;1646_1647;2668_2669;2980_2981;3161_3163	Prevotella copri DSM 18205:159_160 and 8 segments	8.8067	1.00916	76.8539	0.0490434	0.997753	0.976182	NA	NA	4	NA	NA	5	NA	NA	13	8.80669	0.0490435	22	9	12	PREVCOP_06587;PREVCOP_06588;PREVCOP_06295;PREVCOP_05967;PREVCOP_05754;PREVCOP_05755;PREVCOP_05756;PREVCOP_05757;PREVCOP_05811;PREVCOP_05812;PREVCOP_05813;PREVCOP_05814;PREVCOP_05815;PREVCOP_05816;PREVCOP_05817;PREVCOP_06879;PREVCOP_06880;PREVCOP_04413;PREVCOP_04414;PREVCOP_04415;PREVCOP_04716;PREVCOP_04717;PREVCOP_04718;PREVCOP_04892;PREVCOP_04893	Fic family protein;nucleotide sugar dehydrogenase;toxin-antitoxin system, antitoxin component, Xre family;DNA-binding helix-turn-helix protein;pectate lyase	No
537011	537011.PRJNA30025:482_483;837_839;867_868;1012_1014;1250_1252;1355_1356;1517_1519;1526_1527;1943_1944	Prevotella copri DSM 18205:482_483 and 8 segments	16.9684	1.76845	162.812	0.0141233	0.803246	0.976182	NA	NA	4	NA	NA	5	11.4994	0.208417	13	20.9833	0.0338484	22	9	13	PREVCOP_06291;PREVCOP_06292;PREVCOP_06293;PREVCOP_05716;PREVCOP_05717;PREVCOP_05718;PREVCOP_05719;PREVCOP_05741;PREVCOP_05742;PREVCOP_05868;PREVCOP_05869;PREVCOP_05870;PREVCOP_05871;PREVCOP_05243;PREVCOP_05244;PREVCOP_05245;PREVCOP_05246;PREVCOP_05345;PREVCOP_05346;PREVCOP_06733;PREVCOP_06734;PREVCOP_06735;PREVCOP_06736;PREVCOP_06737;PREVCOP_06743;PREVCOP_06744;PREVCOP_03706	exonuclease;ADP-ribosylglycohydrolase;divergent AAA domain protein;transposase;putative modification methylase EcoRI	No
537011	537011.PRJNA30025:49_50;53_54;64_67;69_70;1225_1226;1267_1268;2055_2056	Prevotella copri DSM 18205:49_50 and 6 segments	7.28496	1.22652	43.2692	0.0289192	0.976647	0.976182	NA	NA	4	NA	NA	5	6.91238	0.336273	13	7.38389	0.0497849	22	7	9	PREVCOP_06646;PREVCOP_06647;PREVCOP_06648;PREVCOP_06649;PREVCOP_06650;PREVCOP_06651;PREVCOP_06662;PREVCOP_06663;PREVCOP_06664;PREVCOP_06665;PREVCOP_06668;PREVCOP_05214;PREVCOP_05215;PREVCOP_05261;PREVCOP_03831	nucleotidyltransferase domain protein;putative toxin-antitoxin system, antitoxin component;TonB-dependent receptor;YcfA-like protein;ferritin-like protein;nucleotidyltransferase domain protein;Sel1 repeat protein;divergent AAA domain protein	No
585394	585394.PRJNA33399:1440_1441;2936_2937;3088_3090	Roseburia hominis A2-183:1440_1441 and 2 segments	0.00392772	3.33287e-05	0.462873	0.0228151	1	0.988757	1.15105e-08	0.997764	13	2.99823e+06	0.998176	13	3.13253e-08	0.996854	16	0.00392773	0.0228152	23	3	4	RHOM_06515;RHOM_06520;RHOM_06525;RHOM_06530;RHOM_06535;RHOM_13515;RHOM_14275;RHOM_14280;RHOM_14285	PAS/PAC sensor(s)-containing diguanylate cyclase/phosphodiesterase;Na+-driven multidrug efflux pump;integral membrane sensor signal transduction histidine kinase;phospho-2-dehydro-3-deoxyheptonate aldolase	No
1160721	1160721.PRJEA88543:2830_2831;2861_2883;2885_2894;2902_2906;2915_2917	Ruminococcus bicirculans:2830_2831 and 4 segments	0.288022	0.0864097	0.960039	0.0427285	0.73357	0.972795	NA	NA	10	2.39173e-08	0.996461	18	0.154408	0.0623363	31	0.41908	0.263238	42	5	38	RBI_II00516;RBI_II00517;RBI_II00560;RBI_II00561;RBI_II00562;RBI_II00563;RBI_II00564;RBI_II00565;RBI_II00566;RBI_II00567;RBI_II00568;RBI_II00569;RBI_II00570;RBI_II00571;RBI_II00572;RBI_II00573;RBI_II00574;RBI_II00575;RBI_II00576;RBI_II00577;RBI_II00578;RBI_II00579;RBI_II00580;RBI_II00581;RBI_II00582;RBI_II00583;RBI_II00590;RBI_II00591;RBI_II00592;RBI_II00593;RBI_II00594;RBI_II00595;RBI_II00604;RBI…	hypothetical protein predicted by Glimmer/Critica;hypothetical protein predicted by Glimmer/Critica;hypothetical protein predicted by Glimmer/Critica;hypothetical protein predicted by Glimmer/Critica;Toxin MazF;hypothetical protein predicted by Glimmer/Critica;hypothetical protein predicted by Glimmer/Critica;hypothetical protein predicted by Glimmer/Critica;hypothetical protein predicted by Glim…	No
657321	657321.PRJNA39153:1036_1037	Ruminococcus bromii L2-63:1036_1037	2.39986	1.02202	5.63522	0.0444331	0.0203504	0.533197	15.129	0.126006	14	2.21306	0.367234	26	0.196384	0.090248	33	5.69431	0.00518011	71	1	1	RBR_09750;RBR_09760	Restriction endonuclease	No
657321	657321.PRJNA39153:1106_1107	Ruminococcus bromii L2-63:1106_1107	2.56222	1.16326	5.64357	0.0195261	0.530294	0.388999	3.20972	0.399251	14	5.76926	0.108517	26	6.53083	0.0631357	33	1.6349	0.33672	71	1	1	RBR_10550;RBR_T_22190;RBR_10560		No
657321	657321.PRJNA39153:1135_1136;1253_1254	Ruminococcus bromii L2-63:1135_1136;1253_1254	2.59576	1.19929	5.61829	0.0154673	0.852567	0.388999	4.65379	0.315548	14	1.75685	0.50307	26	4.6611	0.101039	33	2.33871	0.113512	71	2	2	RBR_10830;RBR_10840;RBR_11860	Fibronectin type III domain.;enolase	No
657321	657321.PRJNA39153:1810_1811	Ruminococcus bromii L2-63:1810_1811	2.58693	1.11409	6.00689	0.0270138	0.756242	0.388999	1.20395e-08	0.996073	14	6.04479	0.0575885	26	1.4766	0.679779	33	2.34176	0.12933	71	1	1	RBR_17250;RBR_17260		No
657321	657321.PRJNA39153:2002_2005	Ruminococcus bromii L2-63:2002_2005	2.82444	1.2556	6.35346	0.0120642	0.879354	0.388999	NA	NA	14	2.61351	0.313617	26	1.63729	0.552066	33	3.68897	0.0178975	71	1	3	RBR_19170;RBR_19180;RBR_19190	ABC-type transport system, involved in lipoprotein release, permease component;ABC-type antimicrobial peptide transport system, ATPase component;ABC-type antimicrobial peptide transport system, permease component	No
657321	657321.PRJNA39153:520_529;791_806;1118_1119	Ruminococcus bromii L2-63:520_529 and 2 segments	2.43982	1.10881	5.3686	0.0266468	0.56035	0.388999	0.637216	0.721811	14	6.81659	0.0717166	26	2.30686	0.343186	33	2.44384	0.100127	71	3	25	RBR_04960;RBR_04970;RBR_04980;RBR_04990;RBR_05000;RBR_07310;RBR_07320;RBR_07330;RBR_07340;RBR_07350;RBR_07360;RBR_07370;RBR_07380;RBR_07400;RBR_07410;RBR_07420;RBR_07430;RBR_07440;RBR_07450	Listeria/Bacterioides repeat;Serine acetyltransferase;Formate hydrogenlyase subunit 6/NADH:ubiquinone oxidoreductase 23 kD subunit (chain I);Polysaccharide pyruvyl transferase.;Glycosyltransferases involved in cell wall biogenesis;Membrane protein involved in the export of O-antigen and teichoic acid;Polysaccharide pyruvyl transferase.;Glycosyltransferases involved in cell wall biogenesis;Coenzym…	No
411470	411470.PRJNA18179:1573_1588;1592_1608	Ruminococcus gnavus ATCC 29149:1573_1588;1592_1608	0.212068	0.0531221	0.846595	0.0281101	0.989146	0.532636	4.76984e-09	0.995929	14	0.181419	0.179401	21	NA	NA	9	0.227372	0.0812098	31	2	31	RUMGNA_02033;RUMGNA_02034;RUMGNA_02035;RUMGNA_02036;RUMGNA_02037;RUMGNA_02038;RUMGNA_02039;RUMGNA_02040;RUMGNA_02041;RUMGNA_02042;RUMGNA_02043;RUMGNA_02044;RUMGNA_02045;RUMGNA_02046;RUMGNA_02047;RUMGNA_02048;RUMGNA_02049;RUMGNA_02050;RUMGNA_02051;RUMGNA_02052;RUMGNA_02053;RUMGNA_02054;RUMGNA_02055;RUMGNA_02056;RUMGNA_02057;RUMGNA_02058;RUMGNA_02059;RUMGNA_02060;RUMGNA_02061;RUMGNA_02062;RUMGNA_02…	tRNA-Met;single-strand binding family protein;VRR-NUC domain protein;CobQ/CobB/MinD/ParA nucleotide binding domain protein;ParB-like protein;single-strand binding family protein;HNH endonuclease domain protein;putative phage terminase, large subunit;phage prohead protease, HK97 family;phage protein, HK97 gp10 family;phage major tail protein, phi13 family;TMP repeat protein;reverse transcriptase f…	No
411470	411470.PRJNA18179:2853_2854	Ruminococcus gnavus ATCC 29149:2853_2854	0.216595	0.0470348	0.997415	0.049613	0.381858	0.532636	NA	NA	14	0.61255	0.730233	21	NA	NA	9	0.138581	0.0338888	31	1	1	RUMGNA_00719;RUMGNA_00720	transcriptional regulator, PadR family;efflux ABC transporter, permease protein	No
411470	411470.PRJNA18179:2862_2864	Ruminococcus gnavus ATCC 29149:2862_2864	0.207448	0.0466859	0.921787	0.0387351	0.205936	0.532636	0.0500233	0.051036	14	0.784201	0.819814	21	NA	NA	9	0.0549567	0.058696	31	1	2	RUMGNA_00724	efflux ABC transporter, permease protein	No
411470	411470.PRJNA18179:2873_2874	Ruminococcus gnavus ATCC 29149:2873_2874	0.253145	0.0649424	0.986757	0.0477969	0.235834	0.532636	NA	NA	14	0.70582	0.753417	21	NA	NA	9	0.130795	0.0222804	31	1	1	RUMGNA_00741	helicase C-terminal domain protein	No
411470	411470.PRJNA18179:434_435;1407_1408;2844_2845	Ruminococcus gnavus ATCC 29149:434_435 and 2 segments	0.248728	0.0653514	0.946661	0.0413161	0.659138	0.532636	0.389583	0.506178	14	0.111115	0.048904	21	NA	NA	9	0.409816	0.410953	31	3	3	RUMGNA_03283;RUMGNA_03284;RUMGNA_02441;RUMGNA_02442;RUMGNA_02444;RUMGNA_00707;RUMGNA_00708;RUMGNA_00709;RUMGNA_00710;RUMGNA_00711	RNA polymerase sigma factor, sigma-70 family;RNA polymerase sigma factor, sigma-70 family;efflux ABC transporter, permease protein	No
411470	411470.PRJNA18179:672_675;1393_1394;1399_1400	Ruminococcus gnavus ATCC 29149:672_675 and 2 segments	0.181324	0.0431819	0.761391	0.019683	0.894992	0.532636	NA	NA	14	0.201243	0.136519	21	NA	NA	9	0.165787	0.0718408	31	3	5	RUMGNA_03242;RUMGNA_03243;RUMGNA_03244;RUMGNA_03245;RUMGNA_03246;RUMGNA_03247;RUMGNA_02420;RUMGNA_02421;RUMGNA_02422;RUMGNA_02423;RUMGNA_02424;RUMGNA_02430	FtsK/SpoIIIE family protein	No
411470	411470.PRJNA18179:922_925;2951_2956;2956_2965;2965_2972;2972_2974	Ruminococcus gnavus ATCC 29149:922_925 and 4 segments	0.035674	0.00313675	0.405717	0.00720538	0.999961	0.532636	NA	NA	14	NA	NA	21	NA	NA	9	0.0356738	0.00720531	31	5	26	RUMGNA_02938;RUMGNA_02939;RUMGNA_02940;RUMGNA_00479;RUMGNA_00480;RUMGNA_00481;RUMGNA_00482;RUMGNA_00483;RUMGNA_00484;RUMGNA_00485;RUMGNA_00486;RUMGNA_00487;RUMGNA_00488;RUMGNA_00489;RUMGNA_00490;RUMGNA_00491;RUMGNA_00492;RUMGNA_00493;RUMGNA_00494;RUMGNA_00495;RUMGNA_00496;RUMGNA_00497;RUMGNA_00498;RUMGNA_00499;RUMGNA_00501;RUMGNA_00500;RUMGNA_00502;RUMGNA_00503;RUMGNA_00504;RUMGNA_00505;RUMGNA_00…	ABC transporter, ATP-binding protein;transcriptional regulator, AraC family;sodium pump decarboxylase, gamma subunit;toprim domain protein;methionine adenosyltransferase;putative sortase, SrtB family;LPXTG-motif cell wall anchor domain protein;AIG2-like family protein;DNA (cytosine-5-)-methyltransferase	No
657323	657323.PRJNA39149:2173_2175	Ruminococcus sp. SR1/5:2173_2175	2.87539	1.25217	6.60283	0.0127685	0.958532	0.970284	2.34223	0.446437	21	2.72419	0.236295	33	6.18952	0.219922	13	2.77092	0.0821573	82	1	2			No
657323	657323.PRJNA39149:2175_2177	Ruminococcus sp. SR1/5:2175_2177	2.22024	1.08864	4.52812	0.0282702	0.854134	0.970284	4.76395	0.259414	21	2.85351	0.160364	33	3.4769	0.3577	13	1.76004	0.220156	82	1	2			No
657323	657323.PRJNA39149:2299_2300	Ruminococcus sp. SR1/5:2299_2300	0.420734	0.19948	0.887393	0.0229829	0.825789	0.970284	0.505793	0.500255	21	0.212029	0.0584711	33	0.460349	0.537161	13	0.517029	0.198572	82	1	1	CK1_26200;CK1_26210	Predicted hydrolases of HD superfamily	No
657313	657313.PRJNA39169:196_197	Ruminococcus torques L2-14:196_197	3.97795	1.32388	11.9528	0.0139022	0.999968	0.602428	1.28687e-08	0.996336	16	3.74325	0.331119	17	8.11177e-10	0.996893	11	4.02811	0.0238099	67	1	1	RTO_02110;RTO_T_32490;RTO_T_32940	Transposase and inactivated derivatives, IS30 family	No
657313	657313.PRJNA39169:2960_2961	Ruminococcus torques L2-14:2960_2961	0.330764	0.138734	0.788596	0.0125701	0.561173	0.602428	0.0647828	0.0525855	16	0.771491	0.82429	17	0.608287	0.720956	11	0.31937	0.0370261	67	1	1	RTO_28520	Replication initiator protein A (RepA) N-terminus.	No
657313	657313.PRJNA39169:3325_3330	Ruminococcus torques L2-14:3325_3330	0.356385	0.130743	0.971452	0.0437399	0.439968	0.752846	0.636062	0.715252	16	0.537487	0.700975	17	2.8359	0.515925	11	0.203916	0.0137846	67	1	5	RTO_32300;RTO_32310;RTO_32320;RTO_32330;RTO_32340	Transcriptional regulators;carbohydrate ABC transporter membrane protein 1, CUT1 family (TC 3.A.1.1.-);carbohydrate ABC transporter membrane protein 2, CUT1 family (TC 3.A.1.1.-);Glycosidases;ABC-type sugar transport system, periplasmic component	No
657313	657313.PRJNA39169:479_480	Ruminococcus torques L2-14:479_480	0.328298	0.121221	0.889114	0.0284392	0.576079	0.752846	NA	NA	16	1.3094	0.824343	17	0.561839	0.683613	11	0.209736	0.0103818	67	1	1	RTO_04830;RTO_04840	Predicted transcriptional regulator	No
657313	657313.PRJNA39169:494_495	Ruminococcus torques L2-14:494_495	0.214491	0.086616	0.531156	0.000876261	0.546214	0.113914	0.0384968	0.0245028	16	0.354135	0.492264	17	0.0824833	0.127319	11	0.284553	0.0207766	67	1	1	RTO_05030;RTO_05040;RTO_05050	Conserved protein/domain typically associated with flavoprotein oxygenases, DIM6/NTAB family;Predicted transcriptional regulator	Yes
665956	665956.PRJNA40041:1868_1869	Subdoligranulum sp. 4_3_54A2FAA:1868_1869	0.341646	0.12597	0.926587	0.0348803	0.874708	0.802623	0.70222	0.791362	24	0.234725	0.246985	26	0.181255	0.157085	33	0.391932	0.188118	43	1	1	HMPREF1032_00054;HMPREF1032_00055		No
665956	665956.PRJNA40041:2121_2122	Subdoligranulum sp. 4_3_54A2FAA:2121_2122	0.280054	0.122491	0.640293	0.00255596	0.239861	0.255596	0.287529	0.179765	24	0.111421	0.0316145	26	0.988267	0.987949	33	0.146111	0.00867261	43	1	1	HMPREF1032_00306;HMPREF1032_00307	phage/plasmid primase, P4 family domain-containing protein	Yes

## Sheet: B
Supplemtary Data 4B. Associations (meta P <0.05) between vSVs and response to ICIs of melanoma.
Taxonomy_ID	SV_id	SV_short_name	meta.OR	meta.OR_left	meta.OR_right	meta.p	meta.het_p	fdr.meta.p	FrankelAE_2017.OR	FrankelAE_2017.p	FrankelAE_2017.N	McCullochJA_2022.OR	McCullochJA_2022.p	McCullochJA_2022.N	SpencerCN_2021.OR	SpencerCN_2021.p	SpencerCN_2021.N	LeeKA_2022.OR	LeeKA_2022.p	LeeKA_2022.N	Segments_num	SV_size	Genes	Products	candidate association
411469	411469.PRJNA18177:2778_2780	[Eubacterium] hallii DSM 3353:2778_2780	0.65832	0.446072	0.97156	0.0352691	0.321172	0.954798	0.479142	0.165933	19	0.862299	0.734686	19	3.85389	0.221356	12	0.589573	0.0359554	68	1	2	EUBHAL_00410;EUBHAL_00411;EUBHAL_00412;EUBHAL_00413;EUBHAL_00414;EUBHAL_00415	ParB-like protein;single-strand binding family protein;replication initiator protein A domain protein	No
657318	657318.PRJNA39159:0_1;3_6;2651_2652	[Eubacterium] rectale DSM 17629:0_1 and 2 segments	1.35842	1.0398	1.77468	0.0246928	0.0772121	0.61732	0.614977	0.207033	25	1.15868	0.64317	37	2.1129	0.0116234	56	1.46158	0.0540827	98	3	5	EUR_R_33180;EUR_R_33170;EUR_T_32720;EUR_T_32730;EUR_T_32740;EUR_T_32750;EUR_25660	16S ribosomal RNA;23S ribosomal RNA;Beta-xylosidase	No
657318	657318.PRJNA39159:1903_1904	[Eubacterium] rectale DSM 17629:1903_1904	1.3383	1.03974	1.72259	0.0236651	0.973432	0.61732	1.20178	0.61407	25	1.22703	0.523278	37	1.40001	0.190149	56	1.38577	0.0850336	98	1	1	EUR_18750	Transposase and inactivated derivatives	No
349741	349741.PRJNA20089:1570_1577;1577_1578	Akkermansia muciniphila ATCC BAA-835:1570_1577;1577_1578	1.62419	1.09376	2.41186	0.0162079	0.698853	0.0630813	NA	NA	8	2.07819	0.152625	17	1.89975	0.0871548	30	1.39698	0.216888	56	2	8	Amuc_1294;Amuc_1295;Amuc_1296;Amuc_1297;Amuc_1298;Amuc_1299;Amuc_1300;Amuc_1301	Sulfite reductase (NADPH);binding-protein-dependent transport systems inner membrane component;ABC transporter related;putative substrate-binding protein of aliphatic sulfonate ABC transporter;sulfate adenylyltransferase, large subunit;sulfate adenylyltransferase, small subunit;adenylylsulfate reductase, thioredoxin dependent;cysteine synthase A	No
349741	349741.PRJNA20089:1636_1637	Akkermansia muciniphila ATCC BAA-835:1636_1637	1.63428	1.09252	2.44469	0.0168195	0.467557	0.0630813	NA	NA	8	0.9901	0.982883	17	1.71345	0.14481	30	1.93609	0.0238017	56	1	1	Amuc_1367;Amuc_1368	prophage antirepressor	No
349741	349741.PRJNA20089:2032_2033	Akkermansia muciniphila ATCC BAA-835:2032_2033	1.51683	1.01731	2.26164	0.0409367	0.426437	0.107459	NA	NA	8	0.919696	0.854243	17	1.97591	0.0788281	30	1.59698	0.0966139	56	1	1	Amuc_1676	Eco57I restriction endonuclease	No
349741	349741.PRJNA20089:2260_2261	Akkermansia muciniphila ATCC BAA-835:2260_2261	1.51562	1.00881	2.27703	0.045263	0.215234	0.111826	NA	NA	8	1.2569	0.630971	17	3.07511	0.0133407	30	1.25672	0.393932	56	1	1	Amuc_1858	conserved hypothetical protein	No
349741	349741.PRJNA20089:2313_2314	Akkermansia muciniphila ATCC BAA-835:2313_2314	1.72626	1.14087	2.61202	0.00977571	0.639621	0.0630813	NA	NA	8	1.17695	0.723618	17	1.99783	0.085166	30	1.86691	0.0342822	56	1	1	Amuc_1907		Yes
349741	349741.PRJNA20089:2314_2315	Akkermansia muciniphila ATCC BAA-835:2314_2315	1.97989	1.29907	3.01751	0.00148831	0.522467	0.062509	NA	NA	8	1.24214	0.645113	17	2.42755	0.0308347	30	2.14468	0.0106838	56	1	1	Amuc_1907;Amuc_1908		Yes
349741	349741.PRJNA20089:2319_2320	Akkermansia muciniphila ATCC BAA-835:2319_2320	1.89231	1.22764	2.91684	0.00386505	0.446313	0.0630813	NA	NA	8	1.14886	0.765583	17	2.51969	0.0471607	30	2.06448	0.0148761	56	1	1	Amuc_1911;Amuc_1913	iron-containing alcohol dehydrogenase;type I site-specific deoxyribonuclease, HsdR family	Yes
349741	349741.PRJNA20089:2320_2321	Akkermansia muciniphila ATCC BAA-835:2320_2321	1.69964	1.11882	2.58198	0.0129112	0.292841	0.0630813	NA	NA	8	0.919696	0.854243	17	2.3037	0.0566237	30	1.90647	0.0257888	56	1	1	Amuc_1913	type I site-specific deoxyribonuclease, HsdR family	No
349741	349741.PRJNA20089:2326_2327	Akkermansia muciniphila ATCC BAA-835:2326_2327	1.69104	1.11446	2.56593	0.0135356	0.517852	0.0630813	NA	NA	8	1.00679	0.989288	17	1.80184	0.124235	30	1.94925	0.0246177	56	1	1	Amuc_1915;Amuc_1916	type I restriction-modification system, M subunit;Camphor resistance CrcB protein	No
349741	349741.PRJNA20089:2438_2439	Akkermansia muciniphila ATCC BAA-835:2438_2439	1.6446	1.08896	2.48374	0.0180232	0.77605	0.0630813	NA	NA	8	1.24277	0.645683	17	1.62216	0.218453	30	1.84538	0.0364682	56	1	1	Amuc_2006;Amuc_2007	integrase family protein	No
349741	349741.PRJNA20089:2546_2547	Akkermansia muciniphila ATCC BAA-835:2546_2547	1.85609	1.20473	2.85962	0.00503862	0.589611	0.0630813	NA	NA	8	3.00191	0.107222	17	1.44667	0.30308	30	2.0211	0.0217356	56	1	1	Amuc_2094;Amuc_2095	glycosyl transferase family 2;conserved hypothetical protein	Yes
349741	349741.PRJNA20089:2547_2548;2549_2550	Akkermansia muciniphila ATCC BAA-835:2547_2548;2549_2550	1.71542	1.14595	2.56789	0.00874636	0.729073	0.0630813	NA	NA	8	2.1419	0.196974	17	1.3911	0.332756	30	1.88879	0.0268093	56	2	2	Amuc_2095;Amuc_2096;Amuc_2097	conserved hypothetical protein;polysaccharide biosynthesis protein;nitroreductase	Yes
349741	349741.PRJNA20089:2664_2665	Akkermansia muciniphila ATCC BAA-835:2664_2665	1.68601	1.1283	2.51941	0.0108037	0.764767	0.0630813	NA	NA	8	1.24277	0.645683	17	1.72798	0.145306	30	1.85815	0.0301371	56	1	1			No
349741	349741.PRJNA20089:711_714	Akkermansia muciniphila ATCC BAA-835:711_714	1.52399	1.02032	2.2763	0.0395696	0.342508	0.107459	NA	NA	8	0.816521	0.671452	17	1.63848	0.17971	30	1.82746	0.035955	56	1	3	Amuc_0601;Amuc_0602;Amuc_0603;Amuc_0604		No
349741	349741.PRJNA20089:737_738	Akkermansia muciniphila ATCC BAA-835:737_738	1.59396	1.07208	2.3699	0.0212292	0.76537	0.0685867	NA	NA	8	1.24277	0.645683	17	1.49457	0.25398	30	1.82863	0.0374462	56	1	1	Amuc_0627;Amuc_0628	conserved hypothetical protein	No
349741	349741.PRJNA20089:738_739	Akkermansia muciniphila ATCC BAA-835:738_739	1.57242	1.05347	2.34701	0.0267698	0.534602	0.0803093	NA	NA	8	0.986201	0.976312	17	1.67671	0.162739	30	1.80424	0.0402197	56	1	1	Amuc_0628;Amuc_R0023	tRNA-Ser	No
349741	349741.PRJNA20089:84_85	Akkermansia muciniphila ATCC BAA-835:84_85	1.67605	1.1166	2.5158	0.0126965	0.505131	0.0630813	NA	NA	8	1.20774	0.684049	17	1.42226	0.337942	30	2.13848	0.0108302	56	1	1			No
445970	445970.PRJNA19655:902_903	Alistipes putredinis DSM 17216:902_903	1.35068	1.06277	1.71659	0.0139846	0.78577	0.0978922	2.05955	0.0958077	24	1.25481	0.474269	39	1.28584	0.203886	90	1.33759	0.137673	94	1	1	ALIPUT_02457	putative transposase, IS4 family	No
717959	717959.PRJNA45913:2206_2208;2208_2211;2211_2214;2217_2220;2220_2223;2223_2225;2226_2227;2229_2232	Alistipes shahii WAL 8301:2206_2208 and 7 segments	1.42051	1.01234	1.99326	0.0422635	0.0251951	0.434275	1.26076	0.556168	22	2.91654	0.0384021	27	0.791462	0.403184	48	2.40929	0.00436918	57	8	20	AL1_19290;AL1_19300;AL1_19310;AL1_19320;AL1_19330;AL1_19340;AL1_19360;AL1_19370;AL1_19380;AL1_19390;AL1_19400;AL1_19450;AL1_19460;AL1_19470	Protein of unknown function (DUF1812).;Domain of unknown function (DUF1896).;RteC protein.;Glycosyl hydrolases family 18.;Glycosyl hydrolases family 18.;Domain of unknown function (DUF1735).;Fe2+-dicitrate sensor, membrane component;RNA polymerase sigma factor, sigma-70 family/RNA polymerase sigma-70 factor, Bacteroides expansion family 1;Major Facilitator Superfamily.	No
717959	717959.PRJNA45913:2329_2331	Alistipes shahii WAL 8301:2329_2331	1.46915	1.06616	2.02446	0.0186949	0.962931	0.434275	1.77425	0.169576	22	1.52753	0.284374	27	1.39052	0.234485	48	1.39699	0.242147	57	1	2	AL1_20410;AL1_20420;AL1_20430;AL1_20440		No
245018	245018.PRJNA45957:2369_2376	Anaerostipes hadrus DSM 3319:2369_2376	0.705061	0.518881	0.958044	0.0254864	0.651839	0.807668	0.516787	0.0713618	29	0.945794	0.858833	36	0.723575	0.513239	19	0.676904	0.0878449	73	1	7	CL2_23870;CL2_23880;CL2_23890;CL2_23900;CL2_23910;CL2_23920	plasmid mobilization system relaxase;ABC-type transport system, involved in lipoprotein release, permease component;ABC-type antimicrobial peptide transport system, ATPase component;His Kinase A (phosphoacceptor) domain./Histidine kinase-, DNA gyrase B-, and HSP90-like ATPase.;Response regulators consisting of a CheY-like receiver domain and a winged-helix DNA-binding domain	No
245018	245018.PRJNA45957:899_906	Anaerostipes hadrus DSM 3319:899_906	0.718914	0.527222	0.980302	0.0370061	0.845339	0.807668	0.933963	0.838026	29	0.640128	0.172885	36	0.65188	0.472873	19	0.682336	0.0970976	73	1	7	CL2_09230;CL2_09240;CL2_09250;CL2_09260;CL2_09270;CL2_09290;CL2_09300	Excisionase from transposon Tn916.;Transposase and inactivated derivatives;isoaspartyl dipeptidase IadA;transporter, NhaC family (TC 2.A.35);Integrase core domain.	No
1121098	1121098.PRJDB570:4435_4436	Bacteroides massiliensis B84634 = Timone 84634 = DSM 17679 = JCM 13223:4435_4436	0.595185	0.382611	0.925864	0.0213553	0.776466	0.662015	0.401771	0.262168	12	0.363557	0.105395	15	0.650267	0.173851	43	0.707717	0.412551	27	1	1	BAJE01000135_gene4241;BAJE01000135_gene4242;BAJE01000136_gene4243;BAJE01000136_gene4244		No
657309	657309.PRJNA39177:3071_3073	Bacteroides xylanisolvens XB1A:3071_3073	0.616524	0.424451	0.895515	0.0111052	0.598872	0.533047	0.260916	0.0735484	18	0.821241	0.609245	24	0.601542	0.0742393	57	0.607172	0.195875	27	1	2	BXY_25280;BXY_25290;BXY_25300	Site-specific DNA methylase	No
657309	657309.PRJNA39177:638_640;640_641	Bacteroides xylanisolvens XB1A:638_640;640_641	0.651746	0.439139	0.967285	0.0335802	0.70173	0.670728	0.5286	0.253992	18	0.639598	0.259447	24	0.555989	0.0668539	57	1.01121	0.979477	27	2	3	BXY_05330;BXY_05350;BXY_05360;BXY_05370;BXY_05380	IS66 Orf2 like protein.;Transposase and inactivated derivatives	No
216816	216816.PRJNA251950:2191_2192	Bifidobacterium longum:2191_2192	1.39823	1.00301	1.94917	0.047962	0.169474	0.623505	0.121633	0.161004	10	1.03044	0.93995	21	NA	NA	3	1.55644	0.0191147	107	1	1			No
216816	216816.PRJNA251950:905_906	Bifidobacterium longum:905_906	0.706306	0.512464	0.973471	0.0336512	0.949414	0.623505	0.667547	0.55429	10	0.628001	0.272668	21	NA	NA	3	0.725008	0.080084	107	1	1	GS08_03870;GS08_03875	transposase;transposase	No
1408428	1408428.PRJNA223063:1878_1881	Bilophila wadsworthia ATCC 49260:1878_1881	1.63012	1.06713	2.49012	0.0237881	0.981818	0.950989	1.83387	0.301301	16	1.77569	0.162157	26	1.46768	0.274481	34	1.631	0.301753	23	1	3	JNJP01000048_gene1610;JNJP01000048_gene1611		No
411459	411459.PRJNA18147:3022_3024	Blautia obeum ATCC 29174:3022_3024	0.735142	0.542572	0.996057	0.0470936	0.582763	0.546962	0.682334	0.303899	25	0.464991	0.0459065	31	0.823743	0.739406	15	0.840979	0.389734	93	1	2	RUMOBE_00632;RUMOBE_00633;RUMOBE_00634	Virulence-associated protein E;CHC2 zinc finger domain protein;MobA/MobL family protein	No
411459	411459.PRJNA18147:846_847;849_850;851_852	Blautia obeum ATCC 29174:846_847 and 2 segments	0.719163	0.52886	0.977943	0.0355369	0.444447	0.546962	0.71224	0.38757	25	0.605184	0.165797	31	0.253063	0.0622933	15	0.821817	0.329183	93	3	3	RUMOBE_00371;RUMOBE_00372;RUMOBE_00375;RUMOBE_00376;RUMOBE_00378	conserved domain protein;IstB-like ATP-binding protein	No
717962	717962.PRJEA45861:2603_2608	Coprococcus catus GD/7:2603_2608	0.458504	0.25081	0.838186	0.0112947	0.553999	0.668136	0.0364679	0.25072	11	0.662845	0.506351	11	NA	NA	0	0.421521	0.0156779	42	1	5	CC1_T_34760;CC1_25610;CC1_25620;CC1_25630;CC1_25640;CC1_25650;CC1_25660	ParB-like partition proteins;ATPases involved in chromosome partitioning;ParB-like partition proteins;Replication initiator protein A (RepA) N-terminus.	No
470146	470146.PRJNA20525:654_655;656_658	Coprococcus comes ATCC 27758:654_655;656_658	0.68731	0.496772	0.950929	0.023591	0.522746	0.853312	1.22129	0.656361	20	0.613548	0.296158	20	0.409473	0.236838	10	0.649609	0.0304666	94	2	3	COPCOM_00140;COPCOM_00141;COPCOM_00143;COPCOM_00144;COPCOM_00145;COPCOM_00146;COPCOM_00147	efflux ABC transporter, permease protein;MobA/MobL family protein	No
470146	470146.PRJNA20525:944_946	Coprococcus comes ATCC 27758:944_946	0.717918	0.519492	0.992134	0.0446636	0.638157	0.853312	0.704428	0.412048	20	0.360105	0.0739438	20	0.662525	0.539429	10	0.787335	0.223293	94	1	2	COPCOM_00611;COPCOM_00612	putative phage head-tail adaptor	No
592028	592028.PRJNA33143:1717_1719	Dialister invisus DSM 15470:1717_1719	0.588305	0.350157	0.988422	0.0450751	0.6445	0.51332	NA	NA	8	0.605372	0.250222	23	0.798549	0.638967	17	0.428657	0.067114	37	1	2	GCWU000321_01840;GCWU000321_01841;GCWU000321_01842	putative L-lactate dehydrogenase;ribonucleoside-diphosphate reductase, adenosylcobalamin-dependent	No
742765	742765.PRJNA46407:109_111	Dorea formicigenerans 4_6_53AFAA:109_111	0.671896	0.456882	0.988098	0.0432994	0.437831	0.241689	0.4017	0.0764366	19	0.552834	0.19742	20	NA	NA	4	0.792678	0.333548	60	1	2	HMPREF9457_03801;HMPREF9457_03802		No
742765	742765.PRJNA46407:1645_1646	Dorea formicigenerans 4_6_53AFAA:1645_1646	0.577398	0.376864	0.884639	0.0116339	0.106586	0.241689	0.566925	0.232953	19	1.22922	0.632141	20	NA	NA	4	0.405898	0.00243139	60	1	1	HMPREF9457_01570;HMPREF9457_01571		No
742765	742765.PRJNA46407:2189_2191	Dorea formicigenerans 4_6_53AFAA:2189_2191	0.633765	0.418979	0.958658	0.0307793	0.377384	0.241689	0.720552	0.571409	19	1.02292	0.957727	20	NA	NA	4	0.511196	0.0121347	60	1	2	HMPREF9457_03058;HMPREF9457_03059		No
742765	742765.PRJNA46407:2574_2576;2580_2581	Dorea formicigenerans 4_6_53AFAA:2574_2576;2580_2581	0.624838	0.421735	0.925753	0.0190475	0.785531	0.241689	0.764877	0.543051	19	0.491655	0.122655	20	NA	NA	4	0.628692	0.0724358	60	2	3	HMPREF9457_03184;HMPREF9457_03185;HMPREF9457_03186;HMPREF9457_03189;HMPREF9457_03190;HMPREF9457_03191		No
742765	742765.PRJNA46407:2576_2578	Dorea formicigenerans 4_6_53AFAA:2576_2578	0.590854	0.392609	0.889202	0.0116344	0.664513	0.241689	0.736461	0.514576	19	0.719982	0.426937	20	NA	NA	4	0.497973	0.0133113	60	1	2	HMPREF9457_03186		No
742765	742765.PRJNA46407:2578_2580	Dorea formicigenerans 4_6_53AFAA:2578_2580	0.615143	0.415297	0.91116	0.0153455	0.82922	0.241689	0.732218	0.491763	19	0.49507	0.124969	20	NA	NA	4	0.622704	0.0642425	60	1	2	HMPREF9457_03187;HMPREF9457_03188		No
742765	742765.PRJNA46407:2748_2749;2784_2786	Dorea formicigenerans 4_6_53AFAA:2748_2749;2784_2786	0.671589	0.452916	0.995838	0.0476233	0.236	0.241689	0.427284	0.111888	19	1.17824	0.684356	20	NA	NA	4	0.593339	0.0424174	60	2	3	HMPREF9457_03129;HMPREF9457_03130;HMPREF9457_03579;HMPREF9457_03580;HMPREF9457_03581		No
742765	742765.PRJNA46407:3473_3474	Dorea formicigenerans 4_6_53AFAA:3473_3474	0.651624	0.433677	0.979102	0.0392432	0.0841632	0.241689	0.309357	0.0449991	19	0.282176	0.0293906	20	NA	NA	4	0.852998	0.508552	60	1	1	HMPREF9457_02455;HMPREF9457_02456;HMPREF9457_02457		No
742765	742765.PRJNA46407:3476_3477	Dorea formicigenerans 4_6_53AFAA:3476_3477	0.615528	0.409772	0.9246	0.0194083	0.224177	0.241689	0.340049	0.0658445	19	0.341665	0.0493966	20	NA	NA	4	0.765563	0.271438	60	1	1	HMPREF9457_02460		No
742765	742765.PRJNA46407:3803_3804	Dorea formicigenerans 4_6_53AFAA:3803_3804	0.657702	0.441411	0.979975	0.0394575	0.963124	0.241689	0.704967	0.595189	19	0.594599	0.226739	20	NA	NA	4	0.673287	0.108723	60	1	1	HMPREF9457_03712;HMPREF9457_03713		No
742765	742765.PRJNA46407:937_938	Dorea formicigenerans 4_6_53AFAA:937_938	0.628015	0.422496	0.933506	0.0214372	0.840971	0.241689	0.475971	0.175035	19	0.604243	0.24119	20	NA	NA	4	0.675052	0.11946	60	1	1	HMPREF9457_02004;HMPREF9457_02005		No
562	562.PRJNA242851:4205_4206	Escherichia coli:4205_4206	1.44629	1.02679	2.03719	0.0347546	0.539419	0.908509	0.935102	0.889904	18	1.7087	0.316796	19	2.09406	0.0369771	34	1.3108	0.264184	61	1	1	ECONIH1_20905	permease	No
748224	748224.PRJNA46809:901_902;902_904;904_905	Faecalibacterium cf. prausnitzii KLE1255:901_902 and 2 segments	1.34938	1.00108	1.81887	0.0491765	0.701766	0.94484	1.86014	0.210443	21	1.12794	0.717788	35	1.64636	0.0851752	57	1.20395	0.429882	66	3	4	HMPREF9436_00053;HMPREF9436_00054;HMPREF9436_00055;HMPREF9436_00056;HMPREF9436_00057	bacterial mobilization protein MobC;relaxase/mobilization nuclease domain protein;CHC2 zinc finger domain protein;phage/plasmid primase, P4 family domain protein	No
1519439	1519439.PRJNA253252:1780_1785;1785_1786	Oscillibacter sp. ER4:1780_1785;1785_1786	0.601257	0.392971	0.91994	0.0190508	0.757842	0.400067	0.660341	0.473027	12	0.77542	0.681928	13	0.314597	0.0797271	26	0.626362	0.0873052	55	2	6	JPJG01000034_gene1569;JPJG01000034_gene1570		No
435591	435591.PRJNA13485:4734_4735	Parabacteroides distasonis ATCC 8503:4734_4735	1.4116	1.07992	1.84515	0.01165	0.22108	0.431049	1.59183	0.218782	27	0.976734	0.934693	46	1.93283	0.00269462	96	1.14279	0.621254	51	1	1	BDI_3902;BDI_3903	transposase;conserved hypothetical protein	No
762968	762968.PRJNA48501:1525_1526;1526_1532	Paraprevotella clara YIT 11840:1525_1526;1526_1532	2.46799	1.09687	5.55303	0.029004	0.335847	0.420559	NA	NA	7	NA	NA	4	4.23666	0.0384488	22	1.84038	0.2353	18	2	7	HMPREF9441_00382;HMPREF9441_00383;HMPREF9441_00384;HMPREF9441_00385;HMPREF9441_00386;HMPREF9441_00387;HMPREF9441_00388;HMPREF9441_00389;HMPREF9441_00390;HMPREF9441_00391	DNA binding domain, excisionase family;site-specific recombinase, phage integrase family;DNA binding domain, excisionase family	No
762968	762968.PRJNA48501:1832_1840	Paraprevotella clara YIT 11840:1832_1840	2.57739	1.11828	5.94031	0.0262578	0.968203	0.420559	NA	NA	7	NA	NA	4	2.53462	0.119938	22	2.6222	0.112238	18	1	8	HMPREF9441_00028;HMPREF9441_00029;HMPREF9441_00030;HMPREF9441_00031;HMPREF9441_00032;HMPREF9441_00033;HMPREF9441_00034;HMPREF9441_00035;HMPREF9441_00036;HMPREF9441_00037;HMPREF9441_00038	SEFIR domain protein;conjugative transposon protein TraQ family protein;CHC2 zinc finger domain protein;conjugative transposon TraN protein;conjugative transposon TraM protein;conjugative transposon TraK protein;conjugative transposon TraJ protein	No
585394	585394.PRJNA33399:3323_3324	Roseburia hominis A2-183:3323_3324	0.497196	0.2657	0.930386	0.0288409	0.85232	0.989521	0.605643	0.379949	13	3.2287e-20	0.999268	13	0.622069	0.393477	16	0.339626	0.0437518	23	1	1	RHOM_15545	transposase mutator type	No
411470	411470.PRJNA18179:2872_2874;2882_2884;2886_2888	Ruminococcus gnavus ATCC 29149:2872_2874 and 2 segments	0.560256	0.339685	0.924054	0.0232474	0.74337	0.442717	0.58025	0.272108	14	0.404049	0.0738927	21	NA	NA	9	0.65281	0.246576	31	3	6	RUMGNA_00740;RUMGNA_00741;RUMGNA_00744;RUMGNA_00745;RUMGNA_00747	helicase C-terminal domain protein;SNF2 family N-terminal domain protein;CAAX amino terminal protease family protein;CHC2 zinc finger domain protein	No
411470	411470.PRJNA18179:2898_2899	Ruminococcus gnavus ATCC 29149:2898_2899	0.523992	0.29929	0.917395	0.023717	0.609001	0.442717	0.482501	0.231057	14	0.300059	0.0737446	21	NA	NA	9	0.638707	0.224543	31	1	1	RUMGNA_00758;RUMGNA_00759	TnpX site-specific recombinase	No
411470	411470.PRJNA18179:328_338	Ruminococcus gnavus ATCC 29149:328_338	0.593673	0.359499	0.980384	0.0416128	0.433502	0.580854	0.378305	0.113901	14	0.447439	0.0853128	21	NA	NA	9	0.808693	0.547017	31	1	10	RUMGNA_03653;RUMGNA_03654;RUMGNA_03655;RUMGNA_03656;RUMGNA_03657;RUMGNA_03658;RUMGNA_03659;RUMGNA_03660;RUMGNA_03661;RUMGNA_03662;RUMGNA_03663;RUMGNA_03664;RUMGNA_03665;RUMGNA_03666;RUMGNA_03667;RUMGNA_03668;RUMGNA_03669;RUMGNA_03670	haloacid dehalogenase-like hydrolase;putative translation elongation factor G;sigma-70, region 4;RNA polymerase sigma factor, sigma-70 family;sigma-70, region 4;plasmid recombination enzyme;ParB-like protein;TnpX site-specific recombinase	No
411470	411470.PRJNA18179:670_672;675_678	Ruminococcus gnavus ATCC 29149:670_672;675_678	0.50928	0.293714	0.883057	0.0162685	0.811329	0.442717	0.386567	0.183676	14	0.626186	0.288043	21	NA	NA	9	0.463492	0.0694737	31	2	5	RUMGNA_03238;RUMGNA_03239;RUMGNA_03240;RUMGNA_03241;RUMGNA_03242;RUMGNA_03247;RUMGNA_03248	DNA-binding helix-turn-helix protein;FtsK/SpoIIIE family protein;LPXTG-motif cell wall anchor domain protein	No
471875	471875.PRJNA20557:2344_2346	Ruminococcus lactaris ATCC 29176:2344_2346	3.05005	1.22076	7.6205	0.0169901	0.503638	0.991722	1.98105	0.323083	10	15.9139	0.10637	14	NA	NA	9	3.57062	0.0619117	25	1	2	RUMLAC_02166;RUMLAC_02167	RHS repeat-associated core domain protein	No
657313	657313.PRJNA39169:510_514	Ruminococcus torques L2-14:510_514	0.65865	0.448481	0.967309	0.0332158	0.783796	0.938711	0.882361	0.796832	16	0.470016	0.215567	17	0.437159	0.211925	11	0.682721	0.117626	67	1	4	RTO_05240;RTO_05250;RTO_05260;RTO_05270	ABC-type antimicrobial peptide transport system, ATPase component;Uncharacterized protein conserved in bacteria;Site-specific recombinases, DNA invertase Pin homologs	No
The association analysis was not conducted when sample size <=20

## Sheet: C
Supplemtary Data 4C. Associations (meta P <0.05) between dSVs and pfs (≥12 months) of melanoma.
Taxonomy_ID	SV_id	SV_short_name	meta.OR	meta.OR_left	meta.OR_right	meta.p	meta.het_p	fdr.meta.p	McCullochJA_2022.OR	McCullochJA_2022.p	McCullochJA_2022.N	LeeKA_2022.OR	LeeKA_2022.p	LeeKA_2022.N	SpencerCN_2021.OR	SpencerCN_2021.p	SpencerCN_2021.N	PetersBA_2019.OR	PetersBA_2019.p	PetersBA_2019.N	Segments_num	SV_size	Genes	Products	candidate association
411469.PRJNA18177	411469.PRJNA18177:1998_1999	[Eubacterium] hallii DSM 3353:1998_1999	2.58925	1.00147	6.69437	0.0496458	0.161503	0.794333	0.407775	0.523587	19	3.3216	0.0200601	68	NA	NA	6	NA	NA	1	1	1	EUBHAL_01440	N-acetylmuramoyl-L-alanine amidase	No
411469.PRJNA18177	411469.PRJNA18177:2330_2331	[Eubacterium] hallii DSM 3353:2330_2331	3.93142	1.19565	12.927	0.0241844	0.994533	0.72438	5.43393e+07	0.994078	19	3.93142	0.0241845	68	NA	NA	6	NA	NA	1	1	1	EUBHAL_00939;EUBHAL_00940;EUBHAL_00941	transposase-like protein;diguanylate cyclase (GGDEF) domain protein	No
411469.PRJNA18177	411469.PRJNA18177:2780_2781	[Eubacterium] hallii DSM 3353:2780_2781	0.329096	0.116317	0.931118	0.036219	0.753646	0.72438	0.226816	0.253513	19	0.354554	0.07448	68	NA	NA	6	NA	NA	1	1	1	EUBHAL_00415;EUBHAL_00416	replication initiator protein A domain protein;replication initiator protein A domain protein	No
411469.PRJNA18177	411469.PRJNA18177:283_285	[Eubacterium] hallii DSM 3353:283_285	3.36907	1.29919	8.73671	0.0124784	0.817539	0.72438	4.20788	0.18308	19	3.1837	0.0334544	68	NA	NA	6	NA	NA	1	1	2	EUBHAL_03004;EUBHAL_03005;EUBHAL_03006;EUBHAL_03007;EUBHAL_03008	glyoxalase family protein;bacterial sugar transferase	No
411469.PRJNA18177	411469.PRJNA18177:3222_3223	[Eubacterium] hallii DSM 3353:3222_3223	0.291463	0.0973428	0.872693	0.0275716	0.283425	0.72438	1.33246	0.850554	19	0.229958	0.0145533	68	NA	NA	6	NA	NA	1	1	1	EUBHAL_00042;EUBHAL_00043		No
657318.PRJNA39159	657318.PRJNA39159:1081_1084	[Eubacterium] rectale DSM 17629:1081_1084	0.476087	0.250583	0.904525	0.0234269	0.989426	0.587765	0.518536	0.375137	37	0.431968	0.054286	98	0.557747	0.381645	40	2.02891e-08	0.997833	13	1	3	EUR_10570;EUR_10580;EUR_10600;EUR_10610	KilA-N domain.;ORF6N domain.;Helix-turn-helix domain of resolvase.	No
657318.PRJNA39159	657318.PRJNA39159:1084_1086	[Eubacterium] rectale DSM 17629:1084_1086	0.497807	0.260186	0.952442	0.0351041	0.967626	0.627973	0.386078	0.207846	37	0.493272	0.110518	98	0.661518	0.580714	40	0.481571	0.609837	13	1	2	EUR_10610;EUR_10640;EUR_10650;EUR_10660;EUR_10670	Helix-turn-helix domain of resolvase.;Predicted transcriptional regulator	No
657318.PRJNA39159	657318.PRJNA39159:1147_1149	[Eubacterium] rectale DSM 17629:1147_1149	0.364927	0.163592	0.814047	0.0137952	0.68358	0.587765	0.209511	0.0538153	37	0.341739	0.0539483	98	1.04944	0.96472	40	0.566473	0.724934	13	1	2	EUR_11280;EUR_11290;EUR_11300		No
657318.PRJNA39159	657318.PRJNA39159:172_173	[Eubacterium] rectale DSM 17629:172_173	2.13307	1.10016	4.13577	0.0249275	0.061779	0.587765	7.01846	0.025132	37	1.04791	0.914655	98	7.71182	0.00765181	40	1.98306	0.63095	13	1	1	EUR_01590;EUR_01600		No
657318.PRJNA39159	657318.PRJNA39159:1914_1915	[Eubacterium] rectale DSM 17629:1914_1915	2.30939	1.12367	4.7463	0.0227744	0.998765	0.587765	2.27867	0.37149	37	2.4158	0.0634535	98	2.08498	0.324632	40	6.36201e-09	0.99802	13	1	1	EUR_18860;EUR_18870	Glycosyltransferase;exopolysaccharide biosynthesis polyprenyl glycosylphosphotransferase	No
657318.PRJNA39159	657318.PRJNA39159:1976_1978	[Eubacterium] rectale DSM 17629:1976_1978	2.05895	1.03329	4.10271	0.0400682	0.413978	0.645097	0.745213	0.736408	37	2.37776	0.0601738	98	4.24544	0.0669042	40	0.675806	0.791189	13	1	2	EUR_19360;EUR_19370;EUR_19380	Transposase and inactivated derivatives;Transposase IS66 family.	No
657318.PRJNA39159	657318.PRJNA39159:2435_2437;2438_2440	[Eubacterium] rectale DSM 17629:2435_2437;2438_2440	0.351623	0.136035	0.908875	0.0309929	0.365274	0.623733	0.256019	0.197406	37	0.25058	0.0578085	98	1.19338	0.846218	40	0.0499965	0.11162	13	2	4	EUR_23700;EUR_23710;EUR_23720;EUR_23730;EUR_23740;EUR_23750;EUR_23760;EUR_23770	Predicted nucleotidyltransferases;Uncharacterized conserved protein;DNA-methyltransferase (dcm);Domain of unknown function DUF87.	No
657318.PRJNA39159	657318.PRJNA39159:2632_2642;2644_2646	[Eubacterium] rectale DSM 17629:2632_2642;2644_2646	2.08816	1.09418	3.98511	0.025555	0.826595	0.587765	3.12068	0.136723	37	1.68809	0.22148	98	2.31419	0.260116	40	7.14062	0.341793	13	2	12	EUR_25510;EUR_25520;EUR_25530;EUR_25540;EUR_25550;EUR_25560;EUR_25570;EUR_25580;EUR_25600;EUR_25610;EUR_25620	Transaldolase;3-hydroxyisobutyrate dehydrogenase and related beta-hydroxyacid dehydrogenases;SSS sodium solute transporter superfamily;Alpha-glucosidases, family 31 of glycosyl hydrolases;Sulfite exporter TauE/SafE.;L-fucose isomerase and related proteins;glycerol kinase;Thioredoxin reductase;Uncharacterized protein with conserved CXXC pairs;Transcriptional regulator/sugar kinase	No
657318.PRJNA39159	657318.PRJNA39159:266_268	[Eubacterium] rectale DSM 17629:266_268	0.411519	0.197753	0.856359	0.0175639	0.456735	0.587765	1.15554	0.858902	37	0.278824	0.0185715	98	0.459105	0.293298	40	0.14542	0.210789	13	1	2	EUR_02490;EUR_02510;EUR_02520;EUR_02530	AIPR protein.;Helix-turn-helix.	No
657318.PRJNA39159	657318.PRJNA39159:688_692;694_698	[Eubacterium] rectale DSM 17629:688_692;694_698	2.28127	1.14966	4.52671	0.0183305	0.849039	0.587765	2.98298	0.203655	37	2.39964	0.0555656	98	2.22355	0.314602	40	0.670093	0.785863	13	2	8	EUR_06880;EUR_06890;EUR_06900;EUR_06910;EUR_06920;EUR_06940;EUR_06950;EUR_06960;EUR_06970;EUR_06990;EUR_07000	Histidine kinase-, DNA gyrase B-, and HSP90-like ATPase.;Response regulator of the LytR/AlgR family;ABC-type bacteriocin/lantibiotic exporters, contain an N-terminal double-glycine peptidase domain;ABC-type bacteriocin/lantibiotic exporters, contain an N-terminal double-glycine peptidase domain;ABC-type bacteriocin/lantibiotic exporters, contain an N-terminal double-glycine peptidase domain	No
657319.PRJNA39157	657319.PRJNA39157:2421_2422	[Eubacterium] siraeum 70/3:2421_2422	3.43934	1.01189	11.69	0.0478268	0.92782	0.766819	5.42789	0.252132	16	3.66285	0.246587	23	2.82238	0.234741	31	NA	NA	8	1	1	EUS_23310		No
349741.PRJNA20089	349741.PRJNA20089:0_1;45_51;86_87;179_181;607_609;620_621;686_692;805_809;1221_1222;1329_1334;1382_1383;1857_1858;2054_2056;2314_2315;2560_2568	Akkermansia muciniphila ATCC BAA-835:0_1 and 14 segments	0.28748	0.0907622	0.910564	0.0340702	0.930287	0.511053	0.14844	0.298733	17	0.310067	0.0593369	56	1.55092e+08	0.995214	23	NA	NA	6	15	42	Amuc_R0001;Amuc_0001;Amuc_0036;Amuc_0062;Amuc_0063;Amuc_0064;Amuc_0146;Amuc_0147;Amuc_0515;Amuc_0516;Amuc_0517;Amuc_0528;Amuc_0584;Amuc_0684;Amuc_0685;Amuc_0686;Amuc_1028;Amuc_1029;Amuc_1114;Amuc_1115;Amuc_1152;Amuc_1544;Amuc_1545;Amuc_1689;Amuc_1690;Amuc_1691;Amuc_1692;Amuc_1907;Amuc_1908;Amuc_2104;Amuc_2105;Amuc_2106;Amuc_2107	tRNA-Met;NUDIX hydrolase;YD repeat protein;Rhodanese domain protein;5-oxopent-3-ene-1,2,5-tricarboxylate decarboxylase;Alpha-L-fucosidase;Thioredoxin domain;ErfK/YbiS/YcfS/YnhG family protein;conserved hypothetical protein;raffinose synthase;gamma-glutamyl phosphate reductase;outer membrane autotransporter barrel domain protein;transcriptional regulator, HxlR family;Conserved protein/domain typic…	No
349741.PRJNA20089	349741.PRJNA20089:863_865	Akkermansia muciniphila ATCC BAA-835:863_865	0.221454	0.0840002	0.583832	0.00230372	0.996104	0.0691115	0.249181	0.422355	17	0.222636	0.0119138	56	0.209193	0.126845	23	NA	NA	6	1	2	Amuc_0732;Amuc_0734		Yes
445970.PRJNA19655	445970.PRJNA19655:15_16;156_157;1770_1771;2297_2298	Alistipes putredinis DSM 17216:15_16 and 3 segments	0.430731	0.239853	0.773513	0.00480677	0.984245	0.124976	0.456364	0.26582	39	0.444333	0.0627041	94	0.401113	0.0701318	67	NA	NA	12	4	4	ALIPUT_01479;ALIPUT_01480;ALIPUT_01662;ALIPUT_01663;ALIPUT_01072;ALIPUT_01073;ALIPUT_00418	single-strand binding family protein;terminase small subunit;phosphodiesterase family protein;RND transporter, HAE1 family	Yes
445970.PRJNA19655	445970.PRJNA19655:1562_1568	Alistipes putredinis DSM 17216:1562_1568	0.442059	0.226338	0.863382	0.0168454	0.274829	0.291987	0.0904985	0.0351698	39	0.43294	0.0589596	94	0.720274	0.58875	67	NA	NA	12	1	6	ALIPUT_00837;ALIPUT_00838;ALIPUT_00839;ALIPUT_00840;ALIPUT_00841;ALIPUT_00842;ALIPUT_00843;ALIPUT_00844	conjugation system ATPase, TraG family;relaxase/mobilization nuclease domain protein	No
445970.PRJNA19655	445970.PRJNA19655:1579_1581	Alistipes putredinis DSM 17216:1579_1581	0.309347	0.138629	0.690302	0.00417054	0.637908	0.124976	0.142273	0.049128	39	0.451054	0.260119	94	0.313179	0.0463713	67	NA	NA	12	1	2	ALIPUT_00855;ALIPUT_00856;ALIPUT_00857	DNA topoisomerase;riboflavin biosynthesis protein RibD C-terminal domain protein	Yes
445970.PRJNA19655	445970.PRJNA19655:255_256	Alistipes putredinis DSM 17216:255_256	0.507794	0.264638	0.974369	0.0415449	0.36757	0.432067	0.463948	0.275233	39	0.764583	0.564028	94	0.249794	0.0313796	67	NA	NA	12	1	1	ALIPUT_01755		No
445970.PRJNA19655	445970.PRJNA19655:970_975;1036_1038	Alistipes putredinis DSM 17216:970_975;1036_1038	0.492996	0.252717	0.961726	0.0380395	0.525101	0.432067	0.34866	0.272039	39	0.718206	0.486694	94	0.325693	0.0482482	67	NA	NA	12	2	7	ALIPUT_02534;ALIPUT_02535;ALIPUT_02536;ALIPUT_02537;ALIPUT_02538;ALIPUT_02539;ALIPUT_02617;ALIPUT_02618	Ser/Thr phosphatase family protein;Ser/Thr phosphatase family protein;DNA-binding helix-turn-helix protein;divergent AAA domain protein	No
717959.PRJNA45913	717959.PRJNA45913:1283_1284;1536_1537;3096_3097	Alistipes shahii WAL 8301:1283_1284 and 2 segments	0.344052	0.147957	0.800041	0.0132079	0.604455	0.266799	0.434325	0.326128	27	0.425759	0.145863	57	0.147063	0.0436847	28	NA	NA	8	3	3	AL1_11330;AL1_26820;AL1_T_26970	Domain of Unknown Function (DUF1080).;Long-chain fatty acid transport protein	No
717959.PRJNA45913	717959.PRJNA45913:1402_1403	Alistipes shahii WAL 8301:1402_1403	0.379301	0.164888	0.872526	0.0225611	0.158777	0.338088	1.12605	0.881937	27	0.335907	0.0606093	57	0.100555	0.0208437	28	NA	NA	8	1	1	AL1_12250	Protein of unknown function (DUF3408).	No
717959.PRJNA45913	717959.PRJNA45913:1883_1888;3347_3348	Alistipes shahii WAL 8301:1883_1888;3347_3348	2.34475	1.0167	5.40755	0.0456291	0.337596	0.418958	1.39716	0.691172	27	4.60128	0.0147919	57	1.23408	0.79406	28	NA	NA	8	2	6	AL1_16470;AL1_16480;AL1_16490;AL1_16500;AL1_16510;AL1_16520;AL1_29220;AL1_29230	DNA primase (bacterial type);DNA binding domain, excisionase family;Competence protein CoiA-like family.;Predicted transcriptional regulator containing an HTH domain and an uncharacterized domain shared with the mammalian protein Schlafen;Phage integrase family.;Protein of unknown function (DUF3714).	No
717959.PRJNA45913	717959.PRJNA45913:2194_2195;2581_2582	Alistipes shahii WAL 8301:2194_2195;2581_2582	0.295419	0.101394	0.860724	0.0254272	0.290692	0.338088	0.181638	0.178828	27	0.548857	0.385736	57	0.063776	0.0267658	28	NA	NA	8	2	2	AL1_22840		No
717959.PRJNA45913	717959.PRJNA45913:2227_2228	Alistipes shahii WAL 8301:2227_2228	3.85846	1.38978	10.7123	0.00954931	0.010021	0.24112	50.92	0.00697723	27	5.19572	0.00854869	57	0.199684	0.188456	28	NA	NA	8	1	1			No
717959.PRJNA45913	717959.PRJNA45913:2247_2249	Alistipes shahii WAL 8301:2247_2249	0.417475	0.179808	0.969289	0.0420987	0.949753	0.418958	0.429407	0.354385	27	0.375504	0.0888782	57	0.53011	0.487486	28	NA	NA	8	1	2	AL1_19660;AL1_19670;AL1_19680	Putative amidoligase enzyme.;ATPases involved in chromosome partitioning	No
717959.PRJNA45913	717959.PRJNA45913:2841_2842	Alistipes shahii WAL 8301:2841_2842	0.243697	0.0935372	0.634913	0.00385528	0.476925	0.194692	0.12658	0.0394745	27	0.401855	0.153639	57	0.11294	0.0593494	28	NA	NA	8	1	1	AL1_24940;AL1_24950	Uncharacterized conserved protein	Yes
717959.PRJNA45913	717959.PRJNA45913:313_314	Alistipes shahii WAL 8301:313_314	0.234544	0.0914799	0.601344	0.00253872	0.267209	0.194692	0.164282	0.0660156	27	0.390264	0.120505	57	0.0399119	0.0146194	28	NA	NA	8	1	1	AL1_02690		Yes
717959.PRJNA45913	717959.PRJNA45913:660_661;813_814;924_925;2076_2077;2162_2163;2755_2756;3561_3562;3579_3580;3629_3630	Alistipes shahii WAL 8301:660_661 and 8 segments	0.264803	0.102436	0.684528	0.00610382	0.594132	0.205495	0.457008	0.346745	27	0.249104	0.0443457	57	0.106125	0.0566781	28	NA	NA	8	9	9	AL1_24170;AL1_30970;AL1_31090	Site-specific recombinase XerD;RteC protein.;Predicted divalent heavy-metal cations transporter	Yes
717959.PRJNA45913	717959.PRJNA45913:834_835;2916_2917	Alistipes shahii WAL 8301:834_835;2916_2917	0.355136	0.139319	0.90527	0.0301266	0.741553	0.338088	0.288138	0.21234	27	0.464727	0.210625	57	0.174401	0.140038	28	NA	NA	8	2	2	AL1_T_07720;AL1_07340;AL1_25550;AL1_25560	Site-specific recombinase XerD;Recombination protein MgsA	No
717959.PRJNA45913	717959.PRJNA45913:877_879;1473_1475;1475_1477	Alistipes shahii WAL 8301:877_879 and 2 segments	0.324682	0.119887	0.879319	0.0269	0.938794	0.338088	0.224233	0.197034	27	0.354545	0.146487	57	0.354725	0.263389	28	NA	NA	8	3	6	AL1_07700;AL1_12860;AL1_12870;AL1_12880;AL1_12890	Site-specific recombinase XerD;Uncharacterized conserved protein	No
245018.PRJNA45957	245018.PRJNA45957:203_204;1281_1283	Anaerostipes hadrus DSM 3319:203_204;1281_1283	0.439959	0.193961	0.997956	0.0494305	0.24883	0.889889	0.234224	0.0811334	36	0.436517	0.102429	73	4.59923	0.334012	12	NA	NA	4	2	3	CL2_02330;CL2_12910;CL2_12930;CL2_12940;CL2_12950	Antirestriction protein (ArdA).	No
245018.PRJNA45957	245018.PRJNA45957:208_209	Anaerostipes hadrus DSM 3319:208_209	2.46439	1.02264	5.93873	0.0444465	0.965474	0.889889	1.97423	0.473728	36	2.62674	0.0579011	73	4.36076e+08	0.997003	12	NA	NA	4	1	1	CL2_02380;CL2_02390	DNA segregation ATPase FtsK/SpoIIIE and related proteins;Glycopeptide antibiotics resistance protein	No
245018.PRJNA45957	245018.PRJNA45957:2353_2354	Anaerostipes hadrus DSM 3319:2353_2354	3.88478	1.5927	9.47543	0.00285385	0.601228	0.328193	2.01582	0.377094	36	5.35518	0.00250626	73	1.11581e-08	0.996652	12	NA	NA	4	1	1	CL2_23690;CL2_23700;CL2_23710	Sugar transferases involved in lipopolysaccharide synthesis;Sugar transferases involved in lipopolysaccharide synthesis;UDP-N-acetylglucosamine:LPS N-acetylglucosamine transferase	No
245018.PRJNA45957	245018.PRJNA45957:2744_2745	Anaerostipes hadrus DSM 3319:2744_2745	2.59675	1.16519	5.78714	0.0196018	0.485689	0.889889	3.06738	0.182149	36	2.92649	0.0284279	73	0.415069	0.578019	12	NA	NA	4	1	1	CL2_27550;CL2_27560	Glycosyltransferases involved in cell wall biogenesis;Predicted transcriptional regulator containing an HTH domain and an uncharacterized domain shared with the mammalian protein Schlafen	No
1121098.PRJDB570	1121098.PRJDB570:1461_1464;1467_1470;2443_2446;4434_4435	Bacteroides massiliensis B84634 = Timone 84634 = DSM 17679 = JCM 13223:1461_1464 and 3 segments	0.287831	0.0868505	0.9539	0.0416334	0.187612	0.707768	0.0662716	0.0743706	15	1.00656	0.994393	27	0.136631	0.0378238	28	NA	NA	7	4	10	BAJE01000115_gene1409;BAJE01000116_gene1410;BAJE01000116_gene1411;BAJE01000116_gene1412;BAJE01000116_gene1413;BAJE01000117_gene1416;BAJE01000118_gene1417;BAJE01000118_gene1418;BAJE01000118_gene1419;BAJE01000118_gene1420;BAJE01000106_gene2314;BAJE01000105_gene2315;BAJE01000105_gene2316;BAJE01000105_gene2317;BAJE01000105_gene2318;BAJE01000135_gene4239;BAJE01000135_gene4240;BAJE01000135_gene4241		No
1121098.PRJDB570	1121098.PRJDB570:2122_2126;2127_2128	Bacteroides massiliensis B84634 = Timone 84634 = DSM 17679 = JCM 13223:2122_2126;2127_2128	4.28277	1.34702	13.6168	0.0137116	0.983738	0.582744	5.29765	0.209181	15	3.97453	0.177172	27	4.12917	0.0997575	28	NA	NA	7	2	5	BAJE01000032_gene2014;BAJE01000032_gene2015;BAJE01000032_gene2016;BAJE01000032_gene2017;BAJE01000032_gene2018;BAJE01000032_gene2019		No
1121098.PRJDB570	1121098.PRJDB570:2486_2489;2489_2498	Bacteroides massiliensis B84634 = Timone 84634 = DSM 17679 = JCM 13223:2486_2489;2489_2498	7.90888	1.31675	47.5035	0.0237724	0.999862	0.599512	5.97902e-09	0.994599	15	7.81736	0.0879938	27	8.03493	0.137949	28	NA	NA	7	2	12	BAJE01000058_gene2356;BAJE01000058_gene2357;BAJE01000058_gene2358;BAJE01000058_gene2359;BAJE01000058_gene2360;BAJE01000058_gene2361;BAJE01000058_gene2362;BAJE01000058_gene2363;BAJE01000058_gene2364;BAJE01000058_gene2365;BAJE01000058_gene2366;BAJE01000058_gene2367;BAJE01000058_gene2368;BAJE01000058_gene2369;BAJE01000058_gene2370;BAJE01000058_gene2371		No
1121098.PRJDB570	1121098.PRJDB570:2903_2915;2915_2917;2917_2929	Bacteroides massiliensis B84634 = Timone 84634 = DSM 17679 = JCM 13223:2903_2915 and 2 segments	6.70503	1.61711	27.801	0.00873281	0.543626	0.582744	NA	NA	15	11.3439	0.0315602	27	4.63431	0.105305	28	NA	NA	7	3	26	BAJE01000001_gene2739;BAJE01000001_gene2740;BAJE01000001_gene2741;BAJE01000001_gene2742;BAJE01000001_gene2743;BAJE01000001_gene2744;BAJE01000001_gene2745;BAJE01000001_gene2746;BAJE01000001_gene2747;BAJE01000001_gene2748;BAJE01000001_gene2749;BAJE01000001_gene2750;BAJE01000001_gene2751;BAJE01000001_gene2752;BAJE01000001_gene2753;BAJE01000001_gene2754;BAJE01000001_gene2755;BAJE01000001_gene2756;BAJ…		Yes
1121098.PRJDB570	1121098.PRJDB570:41_43	Bacteroides massiliensis B84634 = Timone 84634 = DSM 17679 = JCM 13223:41_43	0.156756	0.0299503	0.820444	0.0282123	0.99531	0.599512	0.140896	0.158192	15	1.88317e-08	0.994348	27	0.166881	0.0923475	28	NA	NA	7	1	2	BAJE01000021_gene52;BAJE01000021_gene53;BAJE01000021_gene54		No
411479.PRJNA18195	411479.PRJNA18195:3838_3840;3844_3845;4467_4468	Bacteroides uniformis ATCC 8492:3838_3840 and 2 segments	0.485675	0.263022	0.896807	0.0209976	0.403061	0.879789	0.201289	0.0731056	56	0.798845	0.605127	98	0.319279	0.0288847	88	3.40747e-08	0.995093	21	3	4	BACUNI_00025;BACUNI_00026;BACUNI_00027;BACUNI_00028;BACUNI_00031;BACUNI_00056;BACUNI_00057	TonB-dependent receptor plug domain protein	No
411479.PRJNA18195	411479.PRJNA18195:3880_3882;3882_3884	Bacteroides uniformis ATCC 8492:3880_3882;3882_3884	0.570359	0.336749	0.966029	0.0367511	0.159927	0.879789	0.267416	0.0334562	56	0.43049	0.0457852	98	1.23689	0.633199	88	0.311623	0.374097	21	2	4	BACUNI_00298;BACUNI_00299;BACUNI_00300;BACUNI_00301;BACUNI_00302	Fic family protein;topoisomerase DNA-binding C4 zinc finger domain protein	No
411479.PRJNA18195	411479.PRJNA18195:840_842;1977_1979	Bacteroides uniformis ATCC 8492:840_842;1977_1979	0.374245	0.147656	0.948551	0.0383329	0.309742	0.879789	0.0425951	0.0112543	56	0.501312	0.345569	98	0.573461	0.556708	88	0.596816	0.641593	21	2	4	BACUNI_00609;BACUNI_00610;BACUNI_00611;BACUNI_04345;BACUNI_04346;BACUNI_04347	helicase C-terminal domain protein;sugar O-acyltransferase, sialic acid O-acetyltransferase NeuD family;bacterial sugar transferase;glycosyltransferase, group 1 family protein	No
657309.PRJNA39177	657309.PRJNA39177:3504_3505	Bacteroides xylanisolvens XB1A:3504_3505	0.329358	0.11716	0.925887	0.0352061	0.816015	0.96796	0.306929	0.227855	24	0.161633	0.0656853	27	0.554799	0.465676	35	2.09168e-08	0.996434	16	1	1	BXY_28500	DNA/RNA endonuclease G, NUC1	No
657309.PRJNA39177	657309.PRJNA39177:5031_5032	Bacteroides xylanisolvens XB1A:5031_5032	0.32102	0.120999	0.851693	0.0224643	0.574932	0.96796	0.12745	0.0429376	24	0.755819	0.734154	27	0.254971	0.0840858	35	2.67612e-08	0.996736	16	1	1	BXY_40950;BXY_40960;BXY_40970	Conjugative transposon protein TraO.	No
742726.PRJNA46375	742726.PRJNA46375:1615_1617;1622_1623;1624_1625;1627_1628;1628_1629;1629_1630;1630_1632;1632_1633;1635_1636;1636_1637;1639_1640;1640_1641;1641_1642;1642_1643;1643_1644;1644_1646;1646_1647;1647_1649;1649_1653;1662_1664;1680_1681;1721_1722;1722_1724;1731_1732;1732_1734;1744_1746;1746_1748;1755_1757;1757_1759;1767_1768	Barnesiella intestinihominis YIT 11860:1615_1617 and 29 segments	4.15602	1.05058	16.4409	0.0423273	0.550935	0.777594	NA	NA	21	5.39426	0.041502	56	2.12367	0.57022	22	NA	NA	8	30	44	HMPREF9448_00125;HMPREF9448_00126;HMPREF9448_00127;HMPREF9448_00128;HMPREF9448_00133;HMPREF9448_00135;HMPREF9448_00136;HMPREF9448_00138;HMPREF9448_00139;HMPREF9448_00140;HMPREF9448_00141;HMPREF9448_00142;HMPREF9448_00143;HMPREF9448_00144;HMPREF9448_00145;HMPREF9448_00147;HMPREF9448_00148;HMPREF9448_00149;HMPREF9448_00152;HMPREF9448_00153;HMPREF9448_00154;HMPREF9448_00155;HMPREF9448_00156;HMPREF94…	UDP-N-acetylglucosamine 2-epimerase;WecB/TagA/CpsF family glycosyltransferase;nucleotide sugar dehydrogenase;capsular exopolysaccharide family protein	No
1680.PRJNA240293	1680.PRJNA240293:357_362	Bifidobacterium adolescentis:357_362	3.05972	1.28637	7.27778	0.0114203	0.219967	0.468234	59.9263	0.0968383	15	2.77172	0.0232941	91	NA	NA	4	NA	NA	0	1	5	BADO_0269;BADO_0270;BADO_0271	LemA-like protein	No
216816.PRJNA251950	216816.PRJNA251950:1115_1117	Bifidobacterium longum:1115_1117	2.66615	1.23812	5.74126	0.0122196	0.753382	0.985245	3.56862	0.206511	21	2.53142	0.0287635	107	NA	NA	2	NA	NA	6	1	2	GS08_04820	ATPase AAA	No
216816.PRJNA251950	216816.PRJNA251950:970_971	Bifidobacterium longum:970_971	2.12491	1.01836	4.43385	0.0445963	0.551903	0.985245	1.17146	0.882315	21	2.31043	0.0366663	107	NA	NA	2	NA	NA	6	1	1	GS08_04155	O-acetylhomoserine aminocarboxypropyltransferase	No
1408428.PRJNA223063	1408428.PRJNA223063:1136_1137	Bilophila wadsworthia ATCC 49260:1136_1137	3.48987	1.07798	11.2982	0.0370479	0.942767	0.9784	3.29268	0.158886	26	5.68876	0.114062	23	1.96168	0.614202	16	NA	NA	10	1	1	JNJP01000030_gene974;JNJP01000148_gene975;JNJP01000148_gene976		No
1408428.PRJNA223063	1408428.PRJNA223063:1467_1468	Bilophila wadsworthia ATCC 49260:1467_1468	7.02032	2.02509	24.3372	0.00212346	0.974782	0.174124	10.8099	0.0502546	26	6.80922	0.0481604	23	4.96202	0.165923	16	6.57352e-32	0.99726	10	1	1	JNJP01000069_gene1270		Yes
411459.PRJNA18147	411459.PRJNA18147:16_17	Blautia obeum ATCC 29174:16_17	0.425728	0.196556	0.922102	0.0303392	0.309092	0.851975	1.24036	0.792087	31	0.295619	0.00882886	93	0.552331	0.738334	11	NA	NA	4	1	1	RUMOBE_03639;RUMOBE_03640	transporter, dicarboxylate/amino acid:cation Na+/H+ symporter family protein	No
411459.PRJNA18147	411459.PRJNA18147:3135_3136	Blautia obeum ATCC 29174:3135_3136	0.458433	0.214037	0.981891	0.0447508	0.55954	0.851975	0.209824	0.085202	31	0.51322	0.136376	93	1.14923	0.928094	11	NA	NA	4	1	1	RUMOBE_00773		No
411459.PRJNA18147	411459.PRJNA18147:7_8	Blautia obeum ATCC 29174:7_8	0.315817	0.127099	0.78475	0.013068	0.270289	0.851975	1.03691	0.974917	31	0.210485	0.00324591	93	1.81051	0.738334	11	NA	NA	4	1	1	RUMOBE_04157	ABC transporter, substrate-binding protein, family 5	No
1121115.PRJNA195783	1121115.PRJNA195783:1011_1013;1013_1015;1015_1016	Blautia wexlerae DSM 19850:1011_1013 and 2 segments	0.456604	0.213777	0.975257	0.042901	0.545171	0.868101	0.211457	0.051812	45	0.578305	0.216002	120	1.70458e+08	0.994802	22	NA	NA	9	3	5	AXVN01000080_gene891;AXVN01000080_gene892		No
1121115.PRJNA195783	1121115.PRJNA195783:1066_1068;4463_4465;4466_4467	Blautia wexlerae DSM 19850:1066_1068 and 2 segments	0.388637	0.188447	0.801489	0.0104927	0.350467	0.868101	1.61132	0.652348	45	0.327161	0.00662273	120	0.242849	0.300777	22	NA	NA	9	3	5	AXVN01000025_gene939;AXVN01000025_gene940;AXVN01000025_gene941;AXVN01000025_gene942;AXVN01000064_gene4027;AXVN01000064_gene4028;AXVN01000064_gene4029;AXVN01000064_gene4030		No
1121115.PRJNA195783	1121115.PRJNA195783:2348_2349	Blautia wexlerae DSM 19850:2348_2349	0.507789	0.261908	0.984504	0.0448353	0.905598	0.868101	0.698142	0.649517	45	0.472953	0.0450546	120	2.27949e-08	0.99498	22	NA	NA	9	1	1	AXVN01000075_gene2087;AXVN01000075_gene2088		No
1121115.PRJNA195783	1121115.PRJNA195783:3028_3029	Blautia wexlerae DSM 19850:3028_3029	0.491	0.255314	0.944251	0.0330159	0.791561	0.868101	0.685523	0.5772	45	0.416715	0.0333277	120	0.643986	0.67763	22	NA	NA	9	1	1	AXVN01000008_gene2710;AXVN01000008_gene2711		No
1121115.PRJNA195783	1121115.PRJNA195783:3221_3222	Blautia wexlerae DSM 19850:3221_3222	0.433978	0.196725	0.957358	0.0386478	0.597062	0.868101	8.48472e-08	0.994586	45	0.49695	0.100021	120	0.125533	0.106696	22	NA	NA	9	1	1	AXVN01000098_gene2883		No
1121115.PRJNA195783	1121115.PRJNA195783:4198_4199	Blautia wexlerae DSM 19850:4198_4199	0.515278	0.267525	0.992474	0.0474175	0.753443	0.868101	0.780061	0.745644	45	0.503863	0.0925816	120	0.321554	0.211287	22	NA	NA	9	1	1	AXVN01000040_gene3782;AXVN01000040_gene3783		No
1121115.PRJNA195783	1121115.PRJNA195783:4435_4437	Blautia wexlerae DSM 19850:4435_4437	0.52817	0.282149	0.988709	0.0459927	0.391009	0.868101	0.617059	0.545875	45	0.416833	0.0216669	120	1.50764	0.636907	22	NA	NA	9	1	2	AXVN01000086_gene4002;AXVN01000086_gene4003;AXVN01000086_gene4004		No
742722.PRJNA46367	742722.PRJNA46367:1126_1127	Collinsella sp. 4_8_47FAA:1126_1127	2.27288	1.02628	5.03367	0.0429792	0.934382	0.960854	2.10463	0.464962	22	2.30608	0.0588651	110	NA	NA	2	NA	NA	5	1	1	HMPREF9463_01033;HMPREF9463_01034		No
742722.PRJNA46367	742722.PRJNA46367:1245_1246	Collinsella sp. 4_8_47FAA:1245_1246	3.87948	1.85064	8.13253	0.000330835	0.586279	0.0770846	2.42793	0.3455	22	4.24539	0.000454542	110	NA	NA	2	NA	NA	5	1	1	HMPREF9463_00228;HMPREF9463_00229;HMPREF9463_02026		No
742722.PRJNA46367	742722.PRJNA46367:167_169	Collinsella sp. 4_8_47FAA:167_169	2.04327	1.00419	4.15756	0.0486673	0.321263	0.960854	0.889334	0.897856	22	2.38671	0.0275803	110	NA	NA	2	NA	NA	5	1	2	HMPREF9463_00702;HMPREF9463_00703		No
742722.PRJNA46367	742722.PRJNA46367:2136_2138	Collinsella sp. 4_8_47FAA:2136_2138	2.32151	1.10634	4.87134	0.0259327	0.527547	0.960854	4.17477	0.154191	22	2.10637	0.0680549	110	NA	NA	2	NA	NA	5	1	2	HMPREF9463_01803		No
742722.PRJNA46367	742722.PRJNA46367:366_367;1600_1601	Collinsella sp. 4_8_47FAA:366_367;1600_1601	3.39544	1.57785	7.30679	0.00177001	0.196459	0.137471	18.537	0.0331951	22	2.92163	0.00858698	110	NA	NA	2	NA	NA	5	2	2	HMPREF9463_00337;HMPREF9463_01738		Yes
742722.PRJNA46367	742722.PRJNA46367:386_387	Collinsella sp. 4_8_47FAA:386_387	3.72719	1.74414	7.96491	0.000684653	0.727631	0.0797621	5.41528	0.138557	22	3.54987	0.00210248	110	NA	NA	2	NA	NA	5	1	1	HMPREF9463_00351;HMPREF9463_00352		Yes
742722.PRJNA46367	742722.PRJNA46367:765_766;854_855	Collinsella sp. 4_8_47FAA:765_766;854_855	0.40726	0.186554	0.889076	0.0241258	0.835118	0.960854	0.301764	0.422725	22	0.416706	0.0341704	110	NA	NA	2	NA	NA	5	2	2	HMPREF9463_00406;HMPREF9463_00407;HMPREF9463_01557		No
717962.PRJEA45861	717962.PRJEA45861:160_161;163_165;166_172;172_175	Coprococcus catus GD/7:160_161 and 3 segments	0.247351	0.0697382	0.877321	0.0305735	0.378721	0.818587	0.695031	0.785967	11	0.180885	0.0203938	42	NA	NA	0	NA	NA	1	4	12	CC1_01470;CC1_01480;CC1_01510;CC1_01530;CC1_01560;CC1_01570;CC1_01590;CC1_01600	Activator of 2-hydroxyglutaryl-CoA dehydratase (HSP70-class ATPase domain);Response regulator of the LytR/AlgR family;Lantibiotic modifying enzyme;ABC-type multidrug transport system, ATPase component;Predicted ATPase involved in cell division	No
717962.PRJEA45861	717962.PRJEA45861:304_305;718_719;1367_1368;1525_1526;1527_1528;1925_1926;2384_2385;2440_2441;2568_2569;2851_2852	Coprococcus catus GD/7:304_305 and 9 segments	5.21525	1.12369	24.2049	0.0349559	0.996934	0.818587	NA	NA	11	5.21525	0.0349559	42	NA	NA	0	NA	NA	1	10	10	CC1_02910;CC1_02920;CC1_06820;CC1_06830;CC1_13170;CC1_13180;CC1_14860;CC1_14870;CC1_18590;CC1_18600;CC1_23540;CC1_23550;CC1_24110;CC1_24120;CC1_25330;CC1_28100	Predicted aminopeptidase, Iap family;Acetyltransferase (GNAT) family.;diguanylate cyclase (GGDEF) domain;diguanylate cyclase (GGDEF) domain;DNA ligase, NAD-dependent;cysteine desulfurase NifS;phosphoglucosamine mutase;shikimate dehydrogenase;ABC-type dipeptide/oligopeptide/nickel transport system, ATPase component;ABC-type dipeptide transport system, periplasmic component;cysteine synthase;putati…	No
717962.PRJEA45861	717962.PRJEA45861:3155_3157	Coprococcus catus GD/7:3155_3157	0.305105	0.0932771	0.997985	0.0496114	0.936189	0.818587	0.341152	0.47931	11	0.298769	0.0667769	42	NA	NA	0	NA	NA	1	1	2	CC1_31140;CC1_31150;CC1_31160;CC1_31170	Predicted ATP-dependent serine protease	No
717962.PRJEA45861	717962.PRJEA45861:3174_3176	Coprococcus catus GD/7:3174_3176	0.256298	0.0742915	0.884205	0.0311818	0.606925	0.818587	0.12544	0.173658	11	0.297144	0.0804136	42	NA	NA	0	NA	NA	1	1	2	CC1_35010;CC1_31400;CC1_31410	Group II catalytic intron	No
717962.PRJEA45861	717962.PRJEA45861:647_648	Coprococcus catus GD/7:647_648	0.248938	0.0628625	0.985806	0.0476673	0.996878	0.818587	1.88615e-33	0.996819	11	0.248938	0.0476673	42	NA	NA	0	NA	NA	1	1	1	CC1_06170	N-terminal phage replisome organiser (Phage_rep_org_N).	No
717962.PRJEA45861	717962.PRJEA45861:702_703	Coprococcus catus GD/7:702_703	0.218859	0.0497273	0.963239	0.044484	0.435617	0.818587	0.012265	0.243411	11	0.246904	0.0699087	42	NA	NA	0	NA	NA	1	1	1	CC1_06620		No
717962.PRJEA45861	717962.PRJEA45861:710_711	Coprococcus catus GD/7:710_711	8.82085	1.94787	39.9449	0.00472564	0.997268	0.623785	8.8677	0.206691	11	8.80927	0.0114952	42	NA	NA	0	NA	NA	1	1	1	CC1_06710;CC1_06720	EDD domain protein, DegV family	No
717962.PRJEA45861	717962.PRJEA45861:729_730	Coprococcus catus GD/7:729_730	4.90687	1.30883	18.3961	0.0183179	0.996139	0.818587	2.38416e-08	0.99646	11	4.90688	0.0183178	42	NA	NA	0	NA	NA	1	1	1	CC1_06940;CC1_06950	C_GCAxxG_C_C family probable redox protein;Predicted flavin-nucleotide-binding protein	No
470146.PRJNA20525	470146.PRJNA20525:3002_3003	Coprococcus comes ATCC 27758:3002_3003	0.300253	0.123404	0.730546	0.00800111	0.342039	0.712099	0.650452	0.644299	20	0.236105	0.00545267	94	NA	NA	4	NA	NA	7	1	1	COPCOM_02807;COPCOM_02808	NlpC/P60 family protein	No
592028.PRJNA33143	592028.PRJNA33143:1141_1142	Dialister invisus DSM 15470:1141_1142	6.71151	1.73418	25.9745	0.0058281	0.861959	0.291405	4.94426	0.105392	23	11.0553	0.036663	37	5.48255	0.339638	10	NA	NA	3	1	1	GCWU000321_01221	transposase	Yes
592028.PRJNA33143	592028.PRJNA33143:1847_1848	Dialister invisus DSM 15470:1847_1848	0.215046	0.0534922	0.864516	0.0303837	0.630731	0.759592	0.0673739	0.057493	23	0.327096	0.183559	37	0.166667	0.629778	10	NA	NA	3	1	1	GCWU000321_01972;GCWU000321_01973	ABC-2 type transporter;ABC transporter, ATP-binding protein	No
742765.PRJNA46407	742765.PRJNA46407:107_108;773_774;1401_1402;1813_1814;2193_2194;2201_2202	Dorea formicigenerans 4_6_53AFAA:107_108 and 5 segments	0.280467	0.0995249	0.790374	0.0161724	0.752335	0.617247	0.193467	0.202908	20	0.30229	0.0389673	60	NA	NA	2	NA	NA	5	6	6	HMPREF9457_03551;HMPREF9457_03832;HMPREF9457_02998;HMPREF9457_02999;HMPREF9457_03292;HMPREF9457_03293;HMPREF9457_03838;HMPREF9457_03290;HMPREF9457_03291;HMPREF9457_02541;HMPREF9457_02542;HMPREF9457_03062;HMPREF9457_03804;HMPREF9457_01165;HMPREF9457_01166		No
742765.PRJNA46407	742765.PRJNA46407:14_15;1048_1049	Dorea formicigenerans 4_6_53AFAA:14_15;1048_1049	0.219983	0.0689936	0.701409	0.0104837	0.996273	0.480154	1.34983e-09	0.995974	20	0.219984	0.0104837	60	NA	NA	2	NA	NA	5	2	2	HMPREF9457_02584;HMPREF9457_03812;HMPREF9457_01135;HMPREF9457_01136		No
742765.PRJNA46407	742765.PRJNA46407:15_16	Dorea formicigenerans 4_6_53AFAA:15_16	0.202574	0.0671339	0.611256	0.0046038	0.414885	0.480154	0.0656388	0.0680489	20	0.244301	0.0205549	60	NA	NA	2	NA	NA	5	1	1	HMPREF9457_03812		Yes
742765.PRJNA46407	742765.PRJNA46407:3121_3123;3141_3143;3143_3145;3145_3148;3148_3149;3149_3151;3151_3153;3153_3154;3154_3156;3156_3158;3158_3162;3162_3164;3164_3167	Dorea formicigenerans 4_6_53AFAA:3121_3123 and 12 segments	0.18878	0.0451227	0.789801	0.0224233	0.995257	0.641866	7.38746e-09	0.994794	20	0.18878	0.0224233	60	NA	NA	2	NA	NA	5	13	28	HMPREF9457_01318;HMPREF9457_01319;HMPREF9457_01320;HMPREF9457_01333;HMPREF9457_01334;HMPREF9457_01335;HMPREF9457_01336;HMPREF9457_01337;HMPREF9457_01338;HMPREF9457_01339;HMPREF9457_01340;HMPREF9457_01341;HMPREF9457_01342;HMPREF9457_01343;HMPREF9457_01344;HMPREF9457_01345;HMPREF9457_01346;HMPREF9457_01347;HMPREF9457_01348;HMPREF9457_01349;HMPREF9457_01350		No
742765.PRJNA46407	742765.PRJNA46407:34_35;953_954	Dorea formicigenerans 4_6_53AFAA:34_35;953_954	0.219236	0.0774692	0.620431	0.00424551	0.602587	0.480154	0.120893	0.0936709	20	0.24925	0.0175884	60	NA	NA	2	NA	NA	5	2	2	HMPREF9457_02339;HMPREF9457_02028		Yes
742765.PRJNA46407	742765.PRJNA46407:3764_3765	Dorea formicigenerans 4_6_53AFAA:3764_3765	0.253585	0.0897563	0.716443	0.00961891	0.906582	0.480154	0.226287	0.17901	20	0.262343	0.0266694	60	NA	NA	2	NA	NA	5	1	1	HMPREF9457_03644;HMPREF9457_03645;HMPREF9457_03646		Yes
742765.PRJNA46407	742765.PRJNA46407:774_775	Dorea formicigenerans 4_6_53AFAA:774_775	4.09752	1.42367	11.7932	0.00892601	0.567532	0.480154	7.38665	0.085641	20	3.48697	0.0401877	60	NA	NA	2	NA	NA	5	1	1	HMPREF9457_03293;HMPREF9457_03294		Yes
742765.PRJNA46407	742765.PRJNA46407:940_941	Dorea formicigenerans 4_6_53AFAA:940_941	0.250931	0.0654802	0.961612	0.043688	0.995726	0.897585	8.71741e-09	0.995382	20	0.250932	0.0436881	60	NA	NA	2	NA	NA	5	1	1	HMPREF9457_02008;HMPREF9457_02009		No
742765.PRJNA46407	742765.PRJNA46407:955_956	Dorea formicigenerans 4_6_53AFAA:955_956	0.257198	0.0819599	0.807111	0.0199531	0.0682695	0.641866	1.00537	0.995495	20	0.112133	0.00311286	60	NA	NA	2	NA	NA	5	1	1	HMPREF9457_02028;HMPREF9457_02029;HMPREF9457_02030		No
1280698.PRJNA185710	1280698.PRJNA185710:1173_1177	Dorea longicatena AGR2136:1173_1177	0.227501	0.0549703	0.94154	0.0410438	0.554928	0.812772	0.517867	0.675208	13	0.18211	0.0370699	32	NA	NA	4	NA	NA	6	1	4	AUJS01000061_gene1120;AUJS01000061_gene1121;AUJS01000061_gene1122;AUJS01000061_gene1123;AUJS01000061_gene1124;AUJS01000061_gene1125;AUJS01000061_gene1126		No
1280698.PRJNA185710	1280698.PRJNA185710:143_144;2790_2791;2809_2811	Dorea longicatena AGR2136:143_144 and 2 segments	5.19908	1.07672	25.1044	0.0401715	0.45963	0.812772	28.4767	0.169198	13	4.22479	0.0903916	32	NA	NA	4	NA	NA	6	3	4	AUJS01000037_gene137;AUJS01000037_gene138;AUJS01000003_gene2647;AUJS01000003_gene2648;AUJS01000003_gene2649;AUJS01000003_gene2665		No
1280698.PRJNA185710	1280698.PRJNA185710:155_156;1101_1102	Dorea longicatena AGR2136:155_156;1101_1102	0.177997	0.036075	0.878251	0.0340587	0.655694	0.812772	0.305203	0.415658	13	0.139386	0.0447512	32	NA	NA	4	NA	NA	6	2	2	AUJS01000096_gene151;AUJS01000100_gene152;AUJS01000007_gene1059;AUJS01000007_gene1060		No
1280698.PRJNA185710	1280698.PRJNA185710:1555_1558;3057_3059;3059_3061	Dorea longicatena AGR2136:1555_1558 and 2 segments	11.9404	1.06541	133.819	0.0442879	0.998886	0.812772	1.95681e-209	0.998892	13	11.9404	0.0442879	32	NA	NA	4	NA	NA	6	3	7	AUJS01000024_gene1493;AUJS01000024_gene1494;AUJS01000024_gene1495;AUJS01000024_gene1496;AUJS01000004_gene2879;AUJS01000004_gene2880;AUJS01000004_gene2881;AUJS01000004_gene2882;AUJS01000004_gene2883;AUJS01000004_gene2884		No
1280698.PRJNA185710	1280698.PRJNA185710:175_177;847_848	Dorea longicatena AGR2136:175_177;847_848	7.10908	1.08102	46.7511	0.0412471	0.0836528	0.812772	0.000747859	0.181026	13	9.61253	0.0204964	32	NA	NA	4	NA	NA	6	2	3	AUJS01000069_gene172;AUJS01000069_gene173;AUJS01000059_gene793;AUJS01000059_gene794;AUJS01000010_gene795		No
1280698.PRJNA185710	1280698.PRJNA185710:2253_2255;2856_2857	Dorea longicatena AGR2136:2253_2255;2856_2857	0.0402323	0.00204086	0.793117	0.034657	0.997509	0.812772	4.78186e-09	0.997007	13	0.0402324	0.0346571	32	NA	NA	4	NA	NA	6	2	3	AUJS01000029_gene2123;AUJS01000029_gene2124;AUJS01000029_gene2125;AUJS01000029_gene2126;AUJS01000002_gene2702;AUJS01000002_gene2703;AUJS01000002_gene2704		No
1280698.PRJNA185710	1280698.PRJNA185710:713_714;2957_2958	Dorea longicatena AGR2136:713_714;2957_2958	0.129812	0.0253406	0.664988	0.0143081	0.416298	0.812772	0.0244886	0.0939416	13	0.170942	0.0495989	32	NA	NA	4	NA	NA	6	2	2	AUJS01000065_gene662;AUJS01000065_gene663;AUJS01000005_gene2810		No
1280698.PRJNA185710	1280698.PRJNA185710:78_79;960_961;988_989;989_990;990_991;2771_2772;3172_3173	Dorea longicatena AGR2136:78_79 and 6 segments	6.9629	1.00248	48.3621	0.0497083	0.996181	0.812772	4.16548e-08	0.996573	13	6.96291	0.0497081	32	NA	NA	4	NA	NA	6	7	7	AUJS01000036_gene70;AUJS01000036_gene71;AUJS01000008_gene889;AUJS01000060_gene913;AUJS01000060_gene914;AUJS01000060_gene915;AUJS01000060_gene916;AUJS01000003_gene2626;AUJS01000050_gene2994		No
479437.PRJNA21093	479437.PRJNA21093:1762_1763;1767_1768;2081_2082;2683_2684;2905_2906	Eggerthella lenta DSM 2243:1762_1763 and 4 segments	3.13474	1.08193	9.08241	0.0352864	0.735831	0.370255	3.89252	0.105883	27	2.68498	0.164708	39	NA	NA	0	NA	NA	1	5	5	Elen_1472;Elen_1473;Elen_1477;Elen_1479;Elen_1774;Elen_1775;Elen_1776;Elen_2283;Elen_2284;Elen_2481	Aldose 1-epimerase;DNA-3-methyladenine glycosylase I;RelB antitoxin;protein of unknown function DUF192;phosphoglycerate mutase, 2,3-bisphosphoglycerate- independent;Bile acid:sodium symporter;transcriptional regulator, MerR family	No
479437.PRJNA21093	479437.PRJNA21093:2161_2163;2163_2193	Eggerthella lenta DSM 2243:2161_2163;2163_2193	3.13499	1.07674	9.12769	0.0361202	0.520259	0.370255	2.12411	0.355175	27	4.29883	0.0468737	39	NA	NA	0	NA	NA	1	2	32	Elen_1837;Elen_1838;Elen_1839;Elen_1840;Elen_1841;Elen_1842;Elen_1843;Elen_1844;Elen_1845;Elen_1846;Elen_1847;Elen_1848;Elen_1849;Elen_1850;Elen_1851;Elen_1852;Elen_1853;Elen_1854;Elen_1855;Elen_1856;Elen_1857;Elen_1858;Elen_1859;Elen_1860;Elen_1861;Elen_1862;Elen_1863	transcriptional regulator, LuxR family;Aldehyde Dehydrogenase;acyl-CoA dehydrogenase domain protein;acyl-CoA dehydrogenase domain protein;Electron transfer flavoprotein alpha/beta- subunit;Electron transfer flavoprotein alpha subunit;Electron-transferring-flavoproteindehydrogenase;putative ferredoxin;transcriptional regulator, LysR family;transcriptional regulator, LysR family;major facilitator s…	No
479437.PRJNA21093	479437.PRJNA21093:2572_2575;2575_2578	Eggerthella lenta DSM 2243:2572_2575;2575_2578	5.10539	1.5033	17.3385	0.00896262	0.994533	0.229204	5.06937	0.178692	27	5.11858	0.0250296	39	NA	NA	0	NA	NA	1	2	6	Elen_2190;Elen_2191;Elen_2192;Elen_2193;Elen_2194	amino acid permease-associated region;ornithine carbamoyltransferase;agmatine deiminase;transcriptional regulator, LuxR family;molybdenum cofactor biosynthesis protein C	Yes
479437.PRJNA21093	479437.PRJNA21093:3159_3161	Eggerthella lenta DSM 2243:3159_3161	0.294592	0.091556	0.947887	0.0403914	0.181918	0.370255	0.786508	0.7998	27	0.154545	0.014979	39	NA	NA	0	NA	NA	1	1	2	Elen_2726;Elen_2727	RNA polymerase, sigma-24 subunit, ECF subfamily	No
479437.PRJNA21093	479437.PRJNA21093:471_476	Eggerthella lenta DSM 2243:471_476	7.50509	1.54327	36.498	0.0125021	0.994549	0.229204	NA	NA	27	7.50508	0.0125021	39	NA	NA	0	NA	NA	1	1	5	Elen_0367;Elen_0368;Elen_0369	fumarate reductase/succinate dehydrogenase flavoprotein domain protein;transcriptional regulator, LuxR family;N-6 DNA methylase	No
479437.PRJNA21093	479437.PRJNA21093:78_89;949_951;958_969;1147_1149;1422_1423;1430_1449;1768_1771;2640_2643;2679_2683;3109_3111;3128_3130;3244_3247;3559_3560	Eggerthella lenta DSM 2243:78_89 and 12 segments	9.47867	1.63004	55.1185	0.0122817	0.995686	0.229204	NA	NA	27	9.47866	0.0122818	39	NA	NA	0	NA	NA	1	13	64	Elen_0061;Elen_0062;Elen_0063;Elen_0064;Elen_0065;Elen_0066;Elen_0067;Elen_0753;Elen_0754;Elen_0755;Elen_0762;Elen_0763;Elen_0764;Elen_0765;Elen_0766;Elen_0768;Elen_0942;Elen_0943;Elen_1186;Elen_1192;Elen_1193;Elen_1194;Elen_1195;Elen_1196;Elen_1197;Elen_1198;Elen_1199;Elen_1200;Elen_1201;Elen_1202;Elen_1203;Elen_1204;Elen_1205;Elen_1206;Elen_1207;Elen_1208;Elen_1479;Elen_1480;Elen_1481;Elen_2245…	putative transcriptional regulator;conserved hypothetical protein;putative ATP-binding protein;conserved hypothetical protein;diaminopimelate dehydrogenase;formylmethionine deformylase;filamentation induced by cAMP protein Fic;Amidase;conserved hypothetical protein;prevent-host-death family protein;N-6 DNA methylase;GMP synthase, large subunit;major facilitator superfamily MFS_1;cytoplasmic chape…	No
562.PRJNA242851	562.PRJNA242851:2673_2674	Escherichia coli:2673_2674	0.300977	0.100384	0.902411	0.0320927	0.979014	0.742787	8.69277e-10	0.996329	19	0.318134	0.06539	61	0.236745	0.265312	19	NA	NA	6	1	1	ECONIH1_13255		No
562.PRJNA242851	562.PRJNA242851:284_286;366_368;737_739;780_782;880_882;1696_1698;1698_1700;2213_2215;2333_2335;4472_4474;4503_4505;5283_5284;5294_5296	Escherichia coli:284_286 and 12 segments	0.131879	0.0203979	0.852639	0.0333893	0.998337	0.742787	0.121607	0.216573	19	0.136817	0.0831594	61	2.78414e-08	0.994215	19	NA	NA	6	13	25	ECONIH1_01335;ECONIH1_01340;ECONIH1_01345;ECONIH1_01830;ECONIH1_01835;ECONIH1_01840;ECONIH1_01845;ECONIH1_01850;ECONIH1_03725;ECONIH1_03730;ECONIH1_03960;ECONIH1_03965;ECONIH1_03970;ECONIH1_04490;ECONIH1_04495;ECONIH1_04500;ECONIH1_08485;ECONIH1_08490;ECONIH1_08495;ECONIH1_08500;ECONIH1_08505;ECONIH1_11125;ECONIH1_11130;ECONIH1_11135;ECONIH1_11140;ECONIH1_11665;ECONIH1_11670;ECONIH1_11675;ECONIH1…	peptide chain release factor-like protein;hydrolase;amino acid dehydrogenase;universal stress protein;membrane protein;choline dehydrogenase;amino acid transporter;rhomboid family protein;deoxyribodipyrimidine photolyase;peptide permease;membrane protein;membrane protein;N-hydroxyarylamine O-acetyltransferase;nitrate reductase;nitrate reductase;nitrate reductase;integrase;flagellar hook-basal bod…	No
562.PRJNA242851	562.PRJNA242851:299_305;4835_4841;4841_4845	Escherichia coli:299_305 and 2 segments	0.372996	0.148532	0.936671	0.035797	0.499034	0.742787	0.104355	0.100568	19	0.504093	0.204919	61	0.200495	0.221683	19	NA	NA	6	3	16	ECONIH1_01440;ECONIH1_01445;ECONIH1_01450;ECONIH1_01455;ECONIH1_01460;ECONIH1_01465;ECONIH1_01470;ECONIH1_01475;ECONIH1_01480;ECONIH1_01485;ECONIH1_01490;ECONIH1_23935;ECONIH1_23940;ECONIH1_23945;ECONIH1_23955;ECONIH1_23960;ECONIH1_23965;ECONIH1_23970;ECONIH1_23975;ECONIH1_23980;ECONIH1_23985;ECONIH1_23990;ECONIH1_23995;ECONIH1_24000;ECONIH1_24005;ECONIH1_24010	cell division protein;replication protein;methyltransferase;LexA family transcriptional regulator;crossover junction endodeoxyribonuclease;kilA-N domain protein;antitermination protein Q;repressor;transcriptional regulator;replication protein;methyltransferase;LexA family transcriptional regulator;crossover junction endodeoxyribonuclease;kilA-N domain protein;antitermination protein	No
562.PRJNA242851	562.PRJNA242851:621_622	Escherichia coli:621_622	0.345573	0.139774	0.854384	0.0214073	0.704764	0.742787	0.120375	0.13767	19	0.360051	0.0686821	61	0.505481	0.490668	19	NA	NA	6	1	1	ECONIH1_03205;ECONIH1_03210	enterobacterial Ail/Lom family protein;phage tail protein	No
748224.PRJNA46809	748224.PRJNA46809:458_459	Faecalibacterium cf. prausnitzii KLE1255:458_459	0.372457	0.17826	0.778214	0.00861607	0.493776	0.878839	1.02106	0.979013	35	0.231152	0.00675246	66	0.376955	0.161342	38	NA	NA	14	1	1	HMPREF9436_01117	ABC transporter, ATP-binding protein	Yes
748224.PRJNA46809	748224.PRJNA46809:571_572	Faecalibacterium cf. prausnitzii KLE1255:571_572	0.456054	0.208118	0.999365	0.0498148	0.743243	0.966395	0.440053	0.313871	35	0.337893	0.0436897	66	1.06843	0.940294	38	5.91336e-09	0.997186	14	1	1	HMPREF9436_00598		No
748224.PRJNA46809	748224.PRJNA46809:656_661	Faecalibacterium cf. prausnitzii KLE1255:656_661	2.64298	1.12045	6.23441	0.0264383	0.948862	0.966395	2.44566	0.462416	35	3.00931	0.0661981	66	2.21809	0.290521	38	NA	NA	14	1	5	HMPREF9436_01691;HMPREF9436_01692;HMPREF9436_01693	BPG-independent PGAM N-terminus (iPGM_N)	No
665950.PRJNA40027	665950.PRJNA40027:2650_2652;2652_2654;2654_2656	Lachnospiraceae bacterium 3_1_46FAA:2650_2652 and 2 segments	2.41002	1.0054	5.777	0.0486049	0.462505	0.971376	2.61634	0.142199	43	2.10108	0.337153	45	10.2705	0.0795888	19	0.4388	0.57648	15	3	6	HMPREF1025_01313;HMPREF1025_01314;HMPREF1025_01315;HMPREF1025_01316;HMPREF1025_01317;HMPREF1025_01318;HMPREF1025_01319;HMPREF1025_01320;HMPREF1025_01321;HMPREF1025_01322		No
665950.PRJNA40027	665950.PRJNA40027:459_460	Lachnospiraceae bacterium 3_1_46FAA:459_460	2.20295	1.00589	4.82457	0.0483085	0.426227	0.971376	4.13972	0.0325899	43	2.07659	0.251619	45	1.81262	0.583477	19	0.423132	0.479252	15	1	1	HMPREF1025_00437;HMPREF1025_00438;HMPREF1025_00439;HMPREF1025_00440		No
420247.PRJNA18653	420247.PRJNA18653:957_959	Methanobrevibacter smithii ATCC 35061:957_959	0.155388	0.02546	0.948361	0.0436523	0.995358	0.944103	1.33273e-08	0.994827	16	0.155388	0.0436525	34	NA	NA	4	NA	NA	1	1	2	Msm_0995	adhesin-like protein	No
709991.PRJNA43469	709991.PRJNA43469:2208_2217	Odoribacter splanchnicus DSM 20712:2208_2217	3.96277	1.07686	14.5827	0.0383248	0.58199	0.983231	2.49867	0.51544	21	3.42985	0.206845	25	3.55277	0.326707	21	226.124	0.0707148	13	1	9	Odosp_1858;Odosp_1859;Odosp_1860;Odosp_1861;Odosp_1863	alkyl hydroperoxide reductase/ Thiol specific antioxidant/ Mal allergen;anti-FecI sigma factor, FecR	No
1519439.PRJNA253252	1519439.PRJNA253252:2265_2266;2410_2411	Oscillibacter sp. ER4:2265_2266;2410_2411	0.33387	0.113207	0.984647	0.0468114	0.656403	0.905218	0.0327673	0.187454	13	0.367959	0.104921	55	0.398555	0.513221	17	NA	NA	4	2	2	JPJG01000061_gene2012;JPJG01000054_gene2141;JPJG01000054_gene2142		No
1519439.PRJNA253252	1519439.PRJNA253252:2524_2525	Oscillibacter sp. ER4:2524_2525	0.358188	0.129612	0.989871	0.0477491	0.942465	0.905218	0.149022	0.464073	13	0.372015	0.091223	55	0.368901	0.420615	17	NA	NA	4	1	1	JPJG01000056_gene2249;JPJG01000056_gene2250;JPJG01000056_gene2251		No
1519439.PRJNA253252	1519439.PRJNA253252:836_837	Oscillibacter sp. ER4:836_837	0.344277	0.12155	0.975125	0.0447088	0.795544	0.905218	0.101762	0.313829	13	0.330862	0.0722864	55	0.557424	0.622599	17	NA	NA	4	1	1	JPJG01000051_gene766;JPJG01000052_gene767		No
435591.PRJNA13485	435591.PRJNA13485:1502_1503	Parabacteroides distasonis ATCC 8503:1502_1503	0.324704	0.148742	0.708829	0.00474377	0.989259	0.393733	0.362332	0.184484	46	0.271161	0.0460965	51	0.360083	0.124804	63	NA	NA	15	1	1	BDI_1290;BDI_1291;BDI_1292	DNA primase;conserved hypothetical protein	Yes
435591.PRJNA13485	435591.PRJNA13485:862_863	Parabacteroides distasonis ATCC 8503:862_863	0.434595	0.224086	0.842859	0.0136703	0.922842	0.567319	0.421329	0.168734	46	0.46929	0.250107	51	0.375261	0.0676408	63	1.12419	0.938611	15	1	1	BDI_0732;BDI_0733	putative DNA-binding protein;conserved hypothetical protein	No
435591.PRJNA13485	435591.PRJNA13485:995_997;1022_1024	Parabacteroides distasonis ATCC 8503:995_997;1022_1024	0.441099	0.197602	0.984648	0.0457464	0.8937	0.947491	0.638304	0.55724	46	0.259897	0.118295	51	0.451432	0.206346	63	0.465781	0.637762	15	2	4	BDI_0851;BDI_0852;BDI_0853;BDI_0854;BDI_0890;BDI_0891;BDI_0892;BDI_0893	conserved hypothetical protein;conserved hypothetical protein, putative viral A-type inclusion protein	No
411477.PRJNA18193	411477.PRJNA18193:172_174;2915_2916;2920_2921	Parabacteroides merdae ATCC 43184:172_174 and 2 segments	0.476049	0.226867	0.998923	0.049668	0.790429	0.538588	0.26221	0.0650609	35	0.692146	0.557247	45	0.510962	0.283666	45	NA	NA	11	3	4	PARMER_00643;PARMER_00642;PARMER_00640;PARMER_00641;PARMER_02597;PARMER_02606;PARMER_02607	polysaccharide biosynthesis/export protein;chain length determinant protein;MATE efflux family protein;transcriptional regulator, LuxR family	No
411477.PRJNA18193	411477.PRJNA18193:2373_2375	Parabacteroides merdae ATCC 43184:2373_2375	0.16654	0.0416742	0.665534	0.0112123	0.901845	0.495971	0.15544	0.117	35	0.354537	0.423121	45	0.0934602	0.0480294	45	NA	NA	11	1	2	PARMER_02046;PARMER_02047	putative phage portal protein, SPP1 family;phage terminase, large subunit, PBSX family	No
411477.PRJNA18193	411477.PRJNA18193:3103_3104	Parabacteroides merdae ATCC 43184:3103_3104	0.374304	0.165777	0.845134	0.0180353	0.374309	0.495971	0.366935	0.222817	35	0.645739	0.477712	45	0.161748	0.0182933	45	NA	NA	11	1	1	PARMER_01683;PARMER_01682	chloramphenicol O-acetyltransferase	No
411477.PRJNA18193	411477.PRJNA18193:3715_3723	Parabacteroides merdae ATCC 43184:3715_3723	0.457479	0.209331	0.99979	0.0499384	0.859499	0.538588	0.280155	0.0899062	35	0.455099	0.247936	45	0.665473	0.532034	45	NA	NA	11	1	8	PARMER_00842;PARMER_00843;PARMER_00844;PARMER_00845;PARMER_00846;PARMER_00847;PARMER_00848	arylsulfatase;SusD family protein;TonB-linked outer membrane protein, SusC/RagA family;sigma factor regulatory protein, FecR/PupR family;RNA polymerase sigma-70 factor	No
718255.PRJNA45953	718255.PRJNA45953:2928_2930	Roseburia intestinalis XB6B4:2928_2930	0.138252	0.0223992	0.853322	0.0331076	0.999495	0.967607	0.133306	0.173264	23	0.141564	0.101187	31	8.21217e-17	0.997287	10	NA	NA	8	1	2			No
718255.PRJNA45953	718255.PRJNA45953:722_723;774_775	Roseburia intestinalis XB6B4:722_723;774_775	0.284595	0.0815287	0.993445	0.0488069	0.970091	0.967607	0.229943	0.171521	23	0.319548	0.149917	31	1.5885e-16	0.996928	10	NA	NA	8	2	2	RO1_07260;RO1_07270;RO1_07730	TIR domain.;putative oxygen-independent coproporphyrinogen III oxidase	No
1160721.PRJEA88543	1160721.PRJEA88543:1032_1034;1226_1227	Ruminococcus bicirculans:1032_1034;1226_1227	0.23587	0.0605823	0.918331	0.0372684	0.584425	0.971825	0.218528	0.221753	18	0.381251	0.304928	42	0.0458481	0.0904214	18	NA	NA	8	2	3	RBI_I00914;RBI_I00915;RBI_I00916;RBI_I01090	hypothetical protein predicted by Glimmer/Critica;Transposase;Transposase helper protein;hypothetical protein predicted by Glimmer/Critica	No
1160721.PRJEA88543	1160721.PRJEA88543:1639_1641	Ruminococcus bicirculans:1639_1641	3.44224	1.08272	10.9437	0.0362027	0.538143	0.971825	17.5186	0.0731975	18	2.87289	0.155352	42	2.16511	0.528087	18	NA	NA	8	1	2	RBI_I01473;RBI_I01474;RBI_I01475	pilus assembly protein;putative type IV pilin	No
1160721.PRJEA88543	1160721.PRJEA88543:2830_2831;2861_2883;2885_2894;2902_2906;2915_2917	Ruminococcus bicirculans:2830_2831 and 4 segments	0.173717	0.0308982	0.976681	0.0469505	0.999985	0.971825	2.53366e-08	0.996472	18	0.173718	0.0469507	42	6.24292e-10	0.996709	18	NA	NA	8	5	38	RBI_II00516;RBI_II00517;RBI_II00560;RBI_II00561;RBI_II00562;RBI_II00563;RBI_II00564;RBI_II00565;RBI_II00566;RBI_II00567;RBI_II00568;RBI_II00569;RBI_II00570;RBI_II00571;RBI_II00572;RBI_II00573;RBI_II00574;RBI_II00575;RBI_II00576;RBI_II00577;RBI_II00578;RBI_II00579;RBI_II00580;RBI_II00581;RBI_II00582;RBI_II00583;RBI_II00590;RBI_II00591;RBI_II00592;RBI_II00593;RBI_II00594;RBI_II00595;RBI_II00604;RBI…	hypothetical protein predicted by Glimmer/Critica;hypothetical protein predicted by Glimmer/Critica;hypothetical protein predicted by Glimmer/Critica;hypothetical protein predicted by Glimmer/Critica;Toxin MazF;hypothetical protein predicted by Glimmer/Critica;hypothetical protein predicted by Glimmer/Critica;hypothetical protein predicted by Glimmer/Critica;hypothetical protein predicted by Glim…	No
657321.PRJNA39153	657321.PRJNA39153:2002_2005	Ruminococcus bromii L2-63:2002_2005	2.85582	1.25583	6.49427	0.0123002	0.333438	0.795673	4.06122	0.158425	26	3.60812	0.0140098	71	1.38676	0.758194	20	0.0298746	0.213117	10	1	3	RBR_19170;RBR_19180;RBR_19190	ABC-type transport system, involved in lipoprotein release, permease component;ABC-type antimicrobial peptide transport system, ATPase component;ABC-type antimicrobial peptide transport system, permease component	No
657321.PRJNA39153	657321.PRJNA39153:2148_2153	Ruminococcus bromii L2-63:2148_2153	2.35344	1.01576	5.45274	0.0458864	0.57443	0.795673	1.8965	0.526584	26	3.35658	0.0231613	71	0.973612	0.980389	20	0.130385	0.517902	10	1	5	RBR_20690;RBR_20700;RBR_20710;RBR_20720;RBR_20730	Response regulators consisting of a CheY-like receiver domain and a winged-helix DNA-binding domain;Signal transduction histidine kinase;ABC-type multidrug transport system, ATPase component	No
657321.PRJNA39153	657321.PRJNA39153:2243_2244;2247_2249	Ruminococcus bromii L2-63:2243_2244;2247_2249	0.417686	0.177763	0.981431	0.0451808	0.148864	0.795673	0.403901	0.305154	26	0.239806	0.0104504	71	4.499	0.187314	20	NA	NA	10	2	3	RBR_21760;RBR_21770;RBR_21780;RBR_21840;RBR_21850;RBR_21870;RBR_21880	Cna protein B-type domain.;Site-specific DNA methylase;Site-specific DNA methylase	No
411470.PRJNA18179	411470.PRJNA18179:1901_1903	Ruminococcus gnavus ATCC 29149:1901_1903	7.15812	1.2332	41.5494	0.0282663	0.853958	0.555231	10.1031	0.265248	21	6.61332	0.0576243	31	NA	NA	6	NA	NA	6	1	2	RUMGNA_01821;RUMGNA_01822;RUMGNA_01823	UDP-N-acetylglucosamine 2-epimerase;sugar O-acyltransferase, sialic acid O-acetyltransferase NeuD family;NAD dependent epimerase/dehydratase family protein	No
411470.PRJNA18179	411470.PRJNA18179:202_203;1635_1637;1637_1639	Ruminococcus gnavus ATCC 29149:202_203 and 2 segments	5.90054	1.14605	30.3794	0.033753	0.832737	0.555231	7.62615	0.168305	21	5.22526	0.103303	31	NA	NA	6	NA	NA	6	3	5	RUMGNA_03531;RUMGNA_02133;RUMGNA_02134;RUMGNA_02135;RUMGNA_02136;RUMGNA_02137;RUMGNA_02138;RUMGNA_02139	N-acetylmuramoyl-L-alanine amidase;bile acid 7-dehydroxylase 1/3;nicotinamide mononucleotide transporter PnuC;kinase, PfkB family;ADP-ribosylglycohydrolase;UbiC transcription regulator-associated domain protein	No
411470.PRJNA18179	411470.PRJNA18179:2176_2179	Ruminococcus gnavus ATCC 29149:2176_2179	4.61601	1.04439	20.4019	0.0436699	0.643762	0.555231	8.15488	0.146532	21	3.71912	0.140256	31	NA	NA	6	NA	NA	6	1	3	RUMGNA_01442;RUMGNA_01443	magnesium-importing ATPase	No
411470.PRJNA18179	411470.PRJNA18179:2219_2221	Ruminococcus gnavus ATCC 29149:2219_2221	5.27003	1.13127	24.5505	0.0342536	0.592054	0.555231	2.97825	0.409465	21	7.18603	0.0431684	31	NA	NA	6	NA	NA	6	1	2	RUMGNA_01481;RUMGNA_01482;RUMGNA_01483;RUMGNA_01484	site-specific recombinase, phage integrase family;sigma-70, region 4	No
411470.PRJNA18179	411470.PRJNA18179:2783_2785	Ruminococcus gnavus ATCC 29149:2783_2785	10.9537	1.80597	66.4373	0.00925005	0.855442	0.555231	7.84994	0.31414	21	11.9167	0.0160819	31	NA	NA	6	NA	NA	6	1	2	RUMGNA_00830;RUMGNA_00831	sucrose-6-phosphate hydrolase;beta-galactosidase trimerization domain protein	No
411470.PRJNA18179	411470.PRJNA18179:2853_2854	Ruminococcus gnavus ATCC 29149:2853_2854	0.0795138	0.0085113	0.742828	0.0263696	0.996938	0.555231	4.21217e-08	0.996401	21	0.0795139	0.0263697	31	NA	NA	6	NA	NA	6	1	1	RUMGNA_00719;RUMGNA_00720	transcriptional regulator, PadR family;efflux ABC transporter, permease protein	No
411470.PRJNA18179	411470.PRJNA18179:562_563;742_743;997_998;2782_2783	Ruminococcus gnavus ATCC 29149:562_563 and 3 segments	8.02417	1.09443	58.8319	0.040488	0.918566	0.555231	9.65623	0.274856	21	7.56949	0.0824761	31	NA	NA	6	NA	NA	6	4	4	RUMGNA_03411;RUMGNA_03168;RUMGNA_03169;RUMGNA_02815;RUMGNA_02816;RUMGNA_00829;RUMGNA_00830	F5/8 type C domain protein;site-specific recombinase, phage integrase family;PTS system sucrose-specific IIBC component;sucrose-6-phosphate hydrolase	No
657323.PRJNA39149	657323.PRJNA39149:2274_2276	Ruminococcus sp. SR1/5:2274_2276	0.172534	0.0313952	0.948172	0.0432612	0.59576	0.695503	0.302587	0.382943	33	0.118149	0.0575932	82	NA	NA	8	NA	NA	10	1	2	CK1_25920		No
657323.PRJNA39149	657323.PRJNA39149:272_273	Ruminococcus sp. SR1/5:272_273	2.11609	1.00347	4.46233	0.0489452	0.962176	0.695503	2.51722	0.216318	33	1.97574	0.137459	82	NA	NA	8	2.21001	0.639391	10	1	1	CK1_03230		No
657323.PRJNA39149	657323.PRJNA39149:3046_3049;3049_3052	Ruminococcus sp. SR1/5:3046_3049;3049_3052	2.43576	1.06915	5.54923	0.0340809	0.67101	0.695503	1.54509	0.564634	33	2.7574	0.0547898	82	NA	NA	8	7.14099	0.260073	10	2	6	CK1_34730;CK1_34750;CK1_34760;CK1_34780	Transcriptional regulators;carbohydrate ABC transporter substrate-binding protein, CUT1 family (TC 3.A.1.1.-);carbohydrate ABC transporter membrane protein 1, CUT1 family (TC 3.A.1.1.-);Beta-fructosidases (levanase/invertase)	No
657313.PRJNA39169	657313.PRJNA39169:1913_1915;1919_1921;1921_1923;1923_1925;2000_2002;2002_2003	Ruminococcus torques L2-14:1913_1915 and 5 segments	0.221067	0.0638851	0.764977	0.0171743	0.588213	0.741816	0.101553	0.145209	17	0.257145	0.0497537	67	NA	NA	9	NA	NA	2	6	11	RTO_18300;RTO_18310;RTO_18400;RTO_18410;RTO_18430;RTO_18440;RTO_18450;RTO_18460;RTO_19250;RTO_19260;RTO_19270;RTO_19280	Protein of unknown function (DUF1492).;HNH endonuclease.;Phage terminase-like protein, large subunit;Phage portal protein.;Protease subunit of ATP-dependent Clp proteases;Phage capsid family.;Helix-turn-helix.	No
657313.PRJNA39169	657313.PRJNA39169:196_197	Ruminococcus torques L2-14:196_197	2.95708	1.09118	8.01369	0.0330474	0.787309	0.741816	4.10882	0.284732	17	2.79252	0.0624252	67	NA	NA	9	NA	NA	2	1	1	RTO_02110;RTO_T_32490;RTO_T_32940	Transposase and inactivated derivatives, IS30 family	No
657313.PRJNA39169	657313.PRJNA39169:2534_2535	Ruminococcus torques L2-14:2534_2535	0.342293	0.119791	0.978073	0.0453544	0.994955	0.741816	NA	NA	17	0.342293	0.0453542	67	NA	NA	9	NA	NA	2	1	1	RTO_24420;RTO_24430	HipA-like C-terminal domain.;Site-specific recombinases, DNA invertase Pin homologs	No
657313.PRJNA39169	657313.PRJNA39169:479_480	Ruminococcus torques L2-14:479_480	0.343335	0.117942	0.999464	0.0498853	0.821767	0.741816	0.433979	0.477156	17	0.321928	0.065565	67	NA	NA	9	NA	NA	2	1	1	RTO_04830;RTO_04840	Predicted transcriptional regulator	No
665956.PRJNA40041	665956.PRJNA40041:1302_1303	Subdoligranulum sp. 4_3_54A2FAA:1302_1303	0.350615	0.125186	0.981986	0.0460911	0.975384	0.562185	0.31054	0.180656	26	0.389106	0.180344	43	0.295488	0.50659	19	NA	NA	3	1	1	HMPREF1032_02573		No
665956.PRJNA40041	665956.PRJNA40041:1522_1525	Subdoligranulum sp. 4_3_54A2FAA:1522_1525	0.236177	0.0769341	0.725031	0.0116746	0.253006	0.562185	0.0420036	0.020788	26	0.247735	0.0524031	43	0.95988	0.974928	19	NA	NA	3	1	3	HMPREF1032_04094;HMPREF1032_04095;HMPREF1032_04096;HMPREF1032_04097;HMPREF1032_04098;HMPREF1032_04099;HMPREF1032_04100;HMPREF1032_03632		No
665956.PRJNA40041	665956.PRJNA40041:1676_1677;3675_3676	Subdoligranulum sp. 4_3_54A2FAA:1676_1677;3675_3676	0.269241	0.0817161	0.887106	0.0310156	0.195589	0.562185	0.122293	0.0839789	26	0.187958	0.0362666	43	2.9819	0.460416	19	NA	NA	3	2	2	HMPREF1032_03767;HMPREF1032_03768;HMPREF1032_03538		No
665956.PRJNA40041	665956.PRJNA40041:2121_2122	Subdoligranulum sp. 4_3_54A2FAA:2121_2122	0.123903	0.0370104	0.4148	0.000705763	0.957438	0.0705763	0.154336	0.0532783	26	0.106595	0.00515057	43	NA	NA	19	NA	NA	3	1	1	HMPREF1032_00306;HMPREF1032_00307	phage/plasmid primase, P4 family domain-containing protein	Yes
665956.PRJNA40041	665956.PRJNA40041:3765_3770	Subdoligranulum sp. 4_3_54A2FAA:3765_3770	0.32581	0.117475	0.903621	0.0311865	0.484026	0.562185	0.446605	0.381743	26	0.3893	0.173603	43	0.0589367	0.0622173	19	NA	NA	3	1	5	HMPREF1032_03876;HMPREF1032_03877;HMPREF1032_03878;HMPREF1032_03879;HMPREF1032_03880;HMPREF1032_03881		No
665956.PRJNA40041	665956.PRJNA40041:523_524;1390_1392;1407_1408	Subdoligranulum sp. 4_3_54A2FAA:523_524 and 2 segments	0.285387	0.0894912	0.910098	0.034076	0.450911	0.562185	0.0759661	0.0323068	26	0.434941	0.220411	43	1.09404e-08	0.996046	19	NA	NA	3	3	4	HMPREF1032_01820;HMPREF1032_01821;HMPREF1032_01822;HMPREF1032_02661;HMPREF1032_02662;HMPREF1032_02663;HMPREF1032_02664;HMPREF1032_02678;HMPREF1032_02679;HMPREF1032_02680	MATE efflux family protein	No

## Sheet: D
Supplemtary Data D. Associations (meta P <0.05) between vSVs and pfs (≥12 months) of melanoma.
Taxonomy_ID	SV_id	SV_short_name	meta.OR	meta.OR_left	meta.OR_right	meta.p	meta.het_p	fdr.meta.p	McCullochJA_2022.OR	McCullochJA_2022.p	McCullochJA_2022.N	LeeKA_2022.OR	LeeKA_2022.p	LeeKA_2022.N	SpencerCN_2021.OR	SpencerCN_2021.p	SpencerCN_2021.N	PetersBA_2019.OR	PetersBA_2019.p	PetersBA_2019.N	Segments_num	SV_size	Genes	Products	candidate association
411469	411469.PRJNA18177:2777_2778	[Eubacterium] hallii DSM 3353:2777_2778	0.631441	0.413451	0.964365	0.0333447	0.939234	0.567934	0.610775	0.311402	19	0.63661	0.0610332	68	NA	NA	6	NA	NA	1	1	1	EUBHAL_00409;EUBHAL_00410	CobQ/CobB/MinD/ParA nucleotide binding domain protein;ParB-like protein	No
411469	411469.PRJNA18177:2778_2780	[Eubacterium] hallii DSM 3353:2778_2780	0.648464	0.427753	0.983057	0.0413043	0.60752	0.567934	0.791614	0.597509	19	0.610946	0.041671	68	NA	NA	6	NA	NA	1	1	2	EUBHAL_00410;EUBHAL_00411;EUBHAL_00412;EUBHAL_00413;EUBHAL_00414;EUBHAL_00415	ParB-like protein;single-strand binding family protein;replication initiator protein A domain protein	No
411469	411469.PRJNA18177:2788_2791	[Eubacterium] hallii DSM 3353:2788_2791	1.70425	1.10774	2.62196	0.015287	0.920996	0.567934	1.62684	0.347183	19	1.72176	0.0252131	68	NA	NA	6	NA	NA	1	1	3	EUBHAL_00423;EUBHAL_00424;EUBHAL_00425	peptidase, M23 family	No
411469	411469.PRJNA18177:2853_2854	[Eubacterium] hallii DSM 3353:2853_2854	0.598327	0.38618	0.927018	0.0214933	0.613509	0.567934	0.724153	0.462204	19	0.559723	0.0253343	68	NA	NA	6	NA	NA	1	1	1	EUBHAL_00468;EUBHAL_00469	DNA-binding helix-turn-helix protein	No
657318	657318.PRJNA39159:1903_1904	[Eubacterium] rectale DSM 17629:1903_1904	1.35877	1.02	1.81006	0.0361469	0.0560235	0.984897	1.79891	0.096545	37	1.11136	0.567705	98	2.34048	0.0110482	40	0.105678	0.120956	13	1	1	EUR_18750	Transposase and inactivated derivatives	No
657319	657319.PRJNA39157:835_838	[Eubacterium] siraeum 70/3:835_838	0.522338	0.299141	0.912067	0.0223946	0.582654	0.861378	0.372759	0.162531	16	0.73922	0.493753	23	0.422829	0.0489715	31	NA	NA	8	1	3	EUS_08240;EUS_08250;EUS_08260;EUS_08270;EUS_08280;EUS_08290	Site-specific recombinase XerD;Helix-turn-helix.;DNA binding domain, excisionase family;relaxasome subunit MobC;plasmid mobilization system relaxase	No
349741	349741.PRJNA20089:1636_1637	Akkermansia muciniphila ATCC BAA-835:1636_1637	1.56297	1.0471	2.33301	0.0288787	0.871	0.348941	1.21409	0.715795	17	1.60704	0.0700163	56	1.69827	0.200894	23	NA	NA	6	1	1	Amuc_1367;Amuc_1368	prophage antirepressor	No
349741	349741.PRJNA20089:2314_2315	Akkermansia muciniphila ATCC BAA-835:2314_2315	1.62683	1.08748	2.43365	0.0178803	0.729842	0.348941	1.68726	0.372071	17	1.45907	0.139431	56	2.1638	0.0711307	23	NA	NA	6	1	1	Amuc_1907;Amuc_1908		No
349741	349741.PRJNA20089:84_85	Akkermansia muciniphila ATCC BAA-835:84_85	1.54268	1.02359	2.32503	0.0383265	0.577594	0.348941	1.57486	0.450433	17	1.36381	0.216575	56	2.42174	0.0696286	23	NA	NA	6	1	1			No
717959	717959.PRJNA45913:2206_2208;2208_2211;2211_2214;2217_2220;2220_2223;2223_2225;2226_2227;2229_2232	Alistipes shahii WAL 8301:2206_2208 and 7 segments	1.55672	1.04644	2.31583	0.0289652	0.116884	0.324771	3.13678	0.036831	27	1.76109	0.0330979	57	0.856563	0.685572	28	NA	NA	8	8	20	AL1_19290;AL1_19300;AL1_19310;AL1_19320;AL1_19330;AL1_19340;AL1_19360;AL1_19370;AL1_19380;AL1_19390;AL1_19400;AL1_19450;AL1_19460;AL1_19470	Protein of unknown function (DUF1812).;Domain of unknown function (DUF1896).;RteC protein.;Glycosyl hydrolases family 18.;Glycosyl hydrolases family 18.;Domain of unknown function (DUF1735).;Fe2+-dicitrate sensor, membrane component;RNA polymerase sigma factor, sigma-70 family/RNA polymerase sigma-70 factor, Bacteroides expansion family 1;Major Facilitator Superfamily.	No
717959	717959.PRJNA45913:3342_3343;3343_3344	Alistipes shahii WAL 8301:3342_3343;3343_3344	1.47571	1.01191	2.15209	0.0432334	0.0505517	0.324771	1.07923	0.83428	27	2.666	0.00156231	57	0.970069	0.927153	28	NA	NA	8	2	2	AL1_29160;AL1_29170;AL1_29180;AL1_29190;AL1_29200	ParB-like partition proteins	No
245018	245018.PRJNA45957:310_314;314_315	Anaerostipes hadrus DSM 3319:310_314;314_315	0.604174	0.4212	0.866634	0.00618839	0.688757	0.278478	0.64699	0.211292	36	0.547501	0.00986114	73	0.924562	0.893331	12	NA	NA	4	2	5	CL2_03350;CL2_03370;CL2_03390;CL2_03400;CL2_03410	ABC-type multidrug transport system, ATPase component;His Kinase A (phosphoacceptor) domain./Histidine kinase-, DNA gyrase B-, and HSP90-like ATPase.;Glycopeptide antibiotics resistance protein;Response regulators consisting of a CheY-like receiver domain and a winged-helix DNA-binding domain	No
245018	245018.PRJNA45957:325_327	Anaerostipes hadrus DSM 3319:325_327	0.683956	0.476816	0.981082	0.0390435	0.124088	0.403283	0.520613	0.071236	36	0.710218	0.113251	73	11.2334	0.10226	12	NA	NA	4	1	2	CL2_03550;CL2_03560	Predicted transcriptional regulators	No
245018	245018.PRJNA45957:630_631	Anaerostipes hadrus DSM 3319:630_631	0.701417	0.492966	0.998011	0.0487208	0.255347	0.403283	0.738558	0.350595	36	0.645479	0.0458751	73	5.54101	0.184907	12	NA	NA	4	1	1	CL2_06740	Antirestriction protein (ArdA).	No
411901	411901.PRJNA18163:1561_1562;1562_1566;1567_1568	Bacteroides caccae ATCC 43185:1561_1562 and 2 segments	0.68775	0.478316	0.988885	0.0433536	0.948221	0.620646	0.763607	0.471594	32	0.60692	0.0920466	43	0.7103	0.302991	37	0.881117	0.87462	12	3	6	BACCAC_02479;BACCAC_02480;BACCAC_02481;BACCAC_02482;BACCAC_02483;BACCAC_02484;BACCAC_02485;BACCAC_02486;BACCAC_02488;BACCAC_02489;BACCAC_02490	OmpA family protein;transglycosylase associated protein;YihY family protein;OmpA family protein	No
1121098	1121098.PRJDB570:1461_1464;4434_4435	Bacteroides massiliensis B84634 = Timone 84634 = DSM 17679 = JCM 13223:1461_1464;4434_4435	0.497451	0.279283	0.886046	0.0177525	0.326089	0.364234	0.5567	0.289237	15	0.699296	0.410808	27	0.239409	0.0138125	28	NA	NA	7	2	4	BAJE01000115_gene1409;BAJE01000116_gene1410;BAJE01000116_gene1411;BAJE01000116_gene1412;BAJE01000116_gene1413;BAJE01000135_gene4239;BAJE01000135_gene4240;BAJE01000135_gene4241		No
1121098	1121098.PRJDB570:982_984;984_996;996_1005;1005_1008;1017_1022	Bacteroides massiliensis B84634 = Timone 84634 = DSM 17679 = JCM 13223:982_984 and 4 segments	1.85152	1.08656	3.15505	0.0234989	0.407232	0.364234	1.42343	0.453173	15	3.84818	0.0292064	27	1.65193	0.204509	28	NA	NA	7	5	31	BAJE01000016_gene917;BAJE01000016_gene918;BAJE01000016_gene919;BAJE01000016_gene920;BAJE01000016_gene921;BAJE01000016_gene922;BAJE01000016_gene923;BAJE01000016_gene924;BAJE01000016_gene925;BAJE01000016_gene926;BAJE01000016_gene927;BAJE01000016_gene928;BAJE01000016_gene929;BAJE01000016_gene930;BAJE01000016_gene931;BAJE01000016_gene932;BAJE01000016_gene933;BAJE01000016_gene934;BAJE01000016_gene935;…		No
657309	657309.PRJNA39177:1726_1727;1728_1730;1780_1782;2014_2015;2588_2590;3638_3639;4382_4384;4384_4385	Bacteroides xylanisolvens XB1A:1726_1727 and 7 segments	1.65439	1.10585	2.47504	0.0143055	0.840442	0.497987	1.2868	0.533552	24	2.1156	0.0638817	27	1.57102	0.197037	35	1.89542	0.244885	16	8	12	BXY_14580;BXY_14590;BXY_14600;BXY_14610;BXY_15030;BXY_15040;BXY_17080;BXY_17090;BXY_21580;BXY_21590;BXY_21600;BXY_29430;BXY_34840;BXY_34850;BXY_34860	Acyl-CoA dehydrogenases;Uncharacterized membrane protein (homolog of Drosophila rhomboid);3-isopropylmalate dehydratase, large subunit;2-isopropylmalate synthase;Fe2+/Zn2+ uptake regulation proteins;malate dehydrogenase (NAD);DNA protecting protein DprA;conserved hypothetical protein TIGR00051;collagenase. Unknown type peptidase. MEROPS family U32;Glycosyltransferases involved in cell wall biogen…	No
657309	657309.PRJNA39177:3022_3023	Bacteroides xylanisolvens XB1A:3022_3023	0.662157	0.450287	0.973717	0.0361411	0.9319	0.497987	0.724981	0.401012	24	0.572884	0.150058	27	0.742179	0.374098	35	0.546135	0.261028	16	1	1	BXY_24700;BXY_24710	Protein of unknown function (DUF3575).	No
657309	657309.PRJNA39177:3046_3048	Bacteroides xylanisolvens XB1A:3046_3048	1.51295	1.01608	2.25278	0.041499	0.763092	0.497987	1.49438	0.309913	24	1.44415	0.323956	27	1.36704	0.348963	35	3.3411	0.118854	16	1	2	BXY_24940;BXY_24950;BXY_24960	DNA binding domain, excisionase family;Transposase DDE domain.	No
657309	657309.PRJNA39177:4587_4588	Bacteroides xylanisolvens XB1A:4587_4588	0.648401	0.435952	0.964381	0.0324331	0.316812	0.497987	0.443838	0.0608729	24	0.408663	0.0407177	27	0.830707	0.548351	35	1.12237	0.832681	16	1	1	BXY_36620	Bacterial mobilisation protein (MobC)./Ribbon-helix-helix protein, copG family.	No
216816	216816.PRJNA251950:119_122;648_649	Bifidobacterium longum:119_122;648_649	1.51153	1.08652	2.10279	0.0141839	0.36883	0.184391	1.08859	0.832862	21	1.62082	0.00922794	107	NA	NA	2	NA	NA	6	2	4	GS08_00500;GS08_00505;GS08_00510;GS08_02705;GS08_02710	adenylosuccinate synthetase;sodium:proton antiporter;chromosome condensation protein CrcB;ABC transporter permease;ABC transporter permease	No
216816	216816.PRJNA251950:905_906	Bifidobacterium longum:905_906	0.565987	0.401001	0.798854	0.00120686	0.363343	0.0313784	0.362684	0.0512139	21	0.599424	0.0061533	107	NA	NA	2	NA	NA	6	1	1	GS08_03870;GS08_03875	transposase;transposase	Yes
411459	411459.PRJNA18147:2717_2718;2718_2719	Blautia obeum ATCC 29174:2717_2718;2718_2719	0.661995	0.475306	0.922013	0.0146743	0.938304	0.498926	0.678907	0.288758	31	0.666485	0.0371603	93	0.475826	0.433262	11	NA	NA	4	2	2	RUMOBE_02241;RUMOBE_02242;RUMOBE_02243;RUMOBE_02244;RUMOBE_02245	sigma-70, region 4;RNA polymerase sigma factor, sigma-70 family;Cna protein B-type domain protein	No
411459	411459.PRJNA18147:3080_3081	Blautia obeum ATCC 29174:3080_3081	1.41974	1.02462	1.96722	0.0351933	0.725317	0.598286	1.16618	0.648566	31	1.54209	0.0273766	93	1.05123	0.953159	11	NA	NA	4	1	1	RUMOBE_00703;RUMOBE_00704	rubredoxin;transcriptional regulator, Fur family	No
1121115	1121115.PRJNA195783:1724_1726;1727_1728	Blautia wexlerae DSM 19850:1724_1726;1727_1728	0.759343	0.578729	0.996324	0.0469737	0.414537	0.622401	0.579411	0.0771724	45	0.855459	0.344681	120	0.557191	0.193455	22	NA	NA	9	2	3	AXVN01000003_gene1527;AXVN01000003_gene1528;AXVN01000003_gene1529;AXVN01000003_gene1530;AXVN01000003_gene1533;AXVN01000003_gene1534		No
1121115	1121115.PRJNA195783:1737_1743;1743_1751;1751_1753;1754_1756;1756_1758	Blautia wexlerae DSM 19850:1737_1743 and 4 segments	0.70961	0.539549	0.933274	0.0141289	0.965883	0.265943	0.691347	0.215049	45	0.725441	0.0580895	120	0.645747	0.326387	22	NA	NA	9	5	20	AXVN01000003_gene1543;AXVN01000003_gene1544;AXVN01000003_gene1545;AXVN01000003_gene1546;AXVN01000003_gene1547;AXVN01000003_gene1548;AXVN01000003_gene1549;AXVN01000003_gene1550;AXVN01000003_gene1551;AXVN01000003_gene1552;AXVN01000003_gene1553;AXVN01000003_gene1554;AXVN01000003_gene1555;AXVN01000003_gene1556;AXVN01000003_gene1557;AXVN01000003_gene1558;AXVN01000003_gene1559;AXVN01000003_gene1560;AXV…		No
1121115	1121115.PRJNA195783:3394_3403	Blautia wexlerae DSM 19850:3394_3403	0.685727	0.522554	0.899851	0.00650745	0.773696	0.265943	0.575437	0.065484	45	0.732603	0.0666858	120	0.64807	0.281099	22	NA	NA	9	1	9	AXVN01000050_gene3060;AXVN01000050_gene3061;AXVN01000050_gene3062;AXVN01000050_gene3063;AXVN01000050_gene3064;AXVN01000050_gene3065;AXVN01000050_gene3066;AXVN01000050_gene3067;AXVN01000050_gene3068;AXVN01000050_gene3069;AXVN01000050_gene3070;AXVN01000050_gene3071		Yes
1121115	1121115.PRJNA195783:3534_3537	Blautia wexlerae DSM 19850:3534_3537	0.706846	0.534378	0.934975	0.0150534	0.340325	0.265943	0.507909	0.0517897	45	0.705785	0.0400592	120	1.11097	0.794283	22	NA	NA	9	1	3	AXVN01000013_gene3201;AXVN01000013_gene3202;AXVN01000013_gene3203;AXVN01000013_gene3204;AXVN01000013_gene3205;AXVN01000013_gene3206		No
717962	717962.PRJEA45861:234_235	Coprococcus catus GD/7:234_235	0.552383	0.316255	0.964812	0.0369915	0.189793	0.452191	1.03951	0.944828	11	0.443229	0.0137868	42	NA	NA	0	NA	NA	1	1	1	CC1_02170	Plasmid recombination enzyme.	No
717962	717962.PRJEA45861:2608_2611	Coprococcus catus GD/7:2608_2611	0.511478	0.27328	0.957296	0.036044	0.9985	0.452191	NA	NA	11	0.511478	0.036044	42	NA	NA	0	NA	NA	1	1	3	CC1_25660;CC1_25670;CC1_25680;CC1_25690	Putative transposase.;Site-specific recombinase XerD	No
717962	717962.PRJEA45861:2612_2613	Coprococcus catus GD/7:2612_2613	0.576263	0.338587	0.980778	0.0422045	0.87148	0.452191	0.632172	0.469073	11	0.564396	0.056781	42	NA	NA	0	NA	NA	1	1	1	CC1_25720	Site-specific recombinase XerD	No
717962	717962.PRJEA45861:2633_2634	Coprococcus catus GD/7:2633_2634	0.499869	0.271629	0.919889	0.0258603	0.408768	0.452191	0.79588	0.722667	11	0.433665	0.0187813	42	NA	NA	0	NA	NA	1	1	1	CC1_25950;CC1_25960;CC1_25970	Predicted methylated DNA-protein cysteine methyltransferase	No
717962	717962.PRJEA45861:2645_2646	Coprococcus catus GD/7:2645_2646	0.564438	0.327101	0.973979	0.0399095	0.434463	0.452191	0.843261	0.770431	11	0.501665	0.029342	42	NA	NA	0	NA	NA	1	1	1	CC1_26080	Cell wall-associated hydrolases (invasion-associated proteins)	No
717962	717962.PRJEA45861:644_646	Coprococcus catus GD/7:644_646	0.533693	0.293004	0.972099	0.0401254	0.0592535	0.452191	2.23462	0.325909	11	0.422947	0.009087	42	NA	NA	0	NA	NA	1	1	2	CC1_06120;CC1_06140;CC1_06150		No
717962	717962.PRJEA45861:648_649	Coprococcus catus GD/7:648_649	0.379832	0.200719	0.718777	0.00293324	0.647983	0.219993	0.266001	0.117241	11	0.404115	0.0101797	42	NA	NA	0	NA	NA	1	1	1	CC1_06170;CC1_06180	N-terminal phage replisome organiser (Phage_rep_org_N).;phage DNA replication protein (predicted replicative helicase loader)	Yes
470146	470146.PRJNA20525:305_306	Coprococcus comes ATCC 27758:305_306	0.655391	0.460759	0.932238	0.0187601	0.808778	0.544044	0.5879	0.272132	20	0.666906	0.0364413	94	NA	NA	4	NA	NA	7	1	1	COPCOM_00522;COPCOM_00523	DNA-binding helix-turn-helix protein	No
470146	470146.PRJNA20525:319_323	Coprococcus comes ATCC 27758:319_323	0.645934	0.453163	0.920709	0.0156586	0.254686	0.544044	1	1	20	0.586173	0.00754576	94	NA	NA	4	NA	NA	7	1	4	COPCOM_00243;COPCOM_00244;COPCOM_00245;COPCOM_00246;COPCOM_00247;COPCOM_00248	replication initiator protein A domain protein;plasmid recombination enzyme;TnpX site-specific recombinase	No
592028	592028.PRJNA33143:1140_1141	Dialister invisus DSM 15470:1140_1141	1.75188	1.04481	2.93747	0.0334889	0.882748	0.189771	1.64006	0.218258	23	2.0303	0.085205	37	1.42995	0.589235	10	NA	NA	3	1	1	GCWU000321_01220;GCWU000321_01221	transcriptional regulator, ArsR family;transposase	No
592028	592028.PRJNA33143:1180_1183	Dialister invisus DSM 15470:1180_1183	0.496883	0.271673	0.908786	0.0231798	0.467677	0.189771	0.472846	0.115493	23	0.438374	0.0523223	37	2.3608	0.510959	10	NA	NA	3	1	3	GCWU000321_01268		No
592028	592028.PRJNA33143:1717_1719	Dialister invisus DSM 15470:1717_1719	0.505494	0.278409	0.917802	0.0249729	0.605551	0.189771	0.544559	0.177558	23	0.390949	0.0403695	37	1.09281	0.925408	10	NA	NA	3	1	2	GCWU000321_01840;GCWU000321_01841;GCWU000321_01842	putative L-lactate dehydrogenase;ribonucleoside-diphosphate reductase, adenosylcobalamin-dependent	No
742765	742765.PRJNA46407:2052_2053	Dorea formicigenerans 4_6_53AFAA:2052_2053	0.586165	0.375909	0.914023	0.018444	0.930869	0.195772	0.565742	0.222991	20	0.592591	0.043497	60	NA	NA	2	NA	NA	5	1	1	HMPREF9457_02049		No
742765	742765.PRJNA46407:3120_3123	Dorea formicigenerans 4_6_53AFAA:3120_3123	0.602348	0.387319	0.936756	0.0244528	0.804289	0.195772	0.664655	0.371059	20	0.583573	0.0375891	60	NA	NA	2	NA	NA	5	1	3	HMPREF9457_03777;HMPREF9457_01318;HMPREF9457_01319;HMPREF9457_01320	transposase	No
742765	742765.PRJNA46407:3123_3125	Dorea formicigenerans 4_6_53AFAA:3123_3125	0.630059	0.404024	0.982552	0.0415892	0.537557	0.237653	0.477695	0.141922	20	0.676125	0.123297	60	NA	NA	2	NA	NA	5	1	2	HMPREF9457_01320		No
742765	742765.PRJNA46407:3139_3145	Dorea formicigenerans 4_6_53AFAA:3139_3145	0.568619	0.339607	0.952066	0.031813	0.134592	0.195772	0.0480233	0.0695016	20	0.605378	0.0594553	60	NA	NA	2	NA	NA	5	1	6	HMPREF9457_01333		No
742765	742765.PRJNA46407:3145_3160;3160_3168	Dorea formicigenerans 4_6_53AFAA:3145_3160;3160_3168	0.551379	0.344306	0.88299	0.0132151	0.403339	0.195772	0.326912	0.0952032	20	0.595581	0.0440584	60	NA	NA	2	NA	NA	5	2	23	HMPREF9457_01333;HMPREF9457_01334;HMPREF9457_01335;HMPREF9457_01336;HMPREF9457_01337;HMPREF9457_01338;HMPREF9457_01339;HMPREF9457_01340;HMPREF9457_01341;HMPREF9457_01342;HMPREF9457_01343;HMPREF9457_01344;HMPREF9457_01345;HMPREF9457_01346;HMPREF9457_01347;HMPREF9457_01348;HMPREF9457_01349;HMPREF9457_01350;HMPREF9457_01351;HMPREF9457_01352		No
742765	742765.PRJNA46407:3168_3172	Dorea formicigenerans 4_6_53AFAA:3168_3172	0.419908	0.251012	0.702446	0.00094865	0.254112	0.075892	0.631341	0.29986	20	0.337056	0.000839893	60	NA	NA	2	NA	NA	5	1	4	HMPREF9457_01352;HMPREF9457_01353;HMPREF9457_01354;HMPREF9457_01355;HMPREF9457_01356;HMPREF9457_01357;HMPREF9457_01358	23S rRNA (uracil-5-)-methyltransferase RumA	No
742765	742765.PRJNA46407:328_330	Dorea formicigenerans 4_6_53AFAA:328_330	0.601033	0.381129	0.947817	0.0284833	0.246097	0.195772	0.335555	0.0485784	20	0.680835	0.133266	60	NA	NA	2	NA	NA	5	1	2	HMPREF9457_01276;HMPREF9457_01277		No
742765	742765.PRJNA46407:3473_3474	Dorea formicigenerans 4_6_53AFAA:3473_3474	0.553141	0.342465	0.893418	0.0154912	0.129173	0.195772	0.141502	0.0357294	20	0.611962	0.052739	60	NA	NA	2	NA	NA	5	1	1	HMPREF9457_02455;HMPREF9457_02456;HMPREF9457_02457		No
742765	742765.PRJNA46407:3476_3477	Dorea formicigenerans 4_6_53AFAA:3476_3477	0.547889	0.343939	0.872778	0.0113168	0.181843	0.195772	0.244108	0.0301688	20	0.620484	0.061453	60	NA	NA	2	NA	NA	5	1	1	HMPREF9457_02460		No
742765	742765.PRJNA46407:3803_3804	Dorea formicigenerans 4_6_53AFAA:3803_3804	0.581587	0.374363	0.903518	0.0158932	0.863943	0.195772	0.542606	0.18675	20	0.594157	0.0428593	60	NA	NA	2	NA	NA	5	1	1	HMPREF9457_03712;HMPREF9457_03713		No
742765	742765.PRJNA46407:443_444;444_445	Dorea formicigenerans 4_6_53AFAA:443_444;444_445	0.605125	0.383517	0.954785	0.0308645	0.602937	0.195772	0.467175	0.165764	20	0.640377	0.0827406	60	NA	NA	2	NA	NA	5	2	2	HMPREF9457_02906;HMPREF9457_02907		No
742765	742765.PRJNA46407:766_767	Dorea formicigenerans 4_6_53AFAA:766_767	0.591452	0.367736	0.951268	0.03031	0.204879	0.195772	0.285562	0.0443912	20	0.673405	0.13299	60	NA	NA	2	NA	NA	5	1	1	HMPREF9457_02989;HMPREF9457_02990		No
742765	742765.PRJNA46407:769_770	Dorea formicigenerans 4_6_53AFAA:769_770	0.582077	0.363747	0.931456	0.0240718	0.850467	0.195772	0.627525	0.316688	20	0.566458	0.0423187	60	NA	NA	2	NA	NA	5	1	1	HMPREF9457_02992;HMPREF9457_02993	excisionase transposon;transposase	No
742765	742765.PRJNA46407:941_942	Dorea formicigenerans 4_6_53AFAA:941_942	0.513662	0.324239	0.813749	0.00454024	0.847076	0.18161	0.473679	0.120559	20	0.526818	0.0171478	60	NA	NA	2	NA	NA	5	1	1	HMPREF9457_02009;HMPREF9457_02010		Yes
562	562.PRJNA242851:4205_4206	Escherichia coli:4205_4206	1.47536	1.01366	2.14734	0.0422726	0.854403	0.896475	1.23476	0.67566	19	1.44503	0.126839	61	1.75313	0.164416	19	NA	NA	6	1	1	ECONIH1_20905	permease	No
748224	748224.PRJNA46809:2393_2394	Faecalibacterium cf. prausnitzii KLE1255:2393_2394	0.706728	0.516872	0.966321	0.0296605	0.511947	0.62287	0.628853	0.173255	35	0.892203	0.614477	66	0.511225	0.0493772	38	0.524502	0.302959	14	1	1	HMPREF9436_02753;HMPREF9436_02754	Virulence-associated protein E;CHC2 zinc finger domain protein	No
748224	748224.PRJNA46809:2474_2475	Faecalibacterium cf. prausnitzii KLE1255:2474_2475	0.708017	0.52158	0.961096	0.0267974	0.335054	0.62287	0.373456	0.0106211	35	0.840695	0.441488	66	0.755413	0.332596	38	0.747476	0.626447	14	1	1	HMPREF9436_02601	resolvase, N-terminal domain protein	No
665950	665950.PRJNA40027:1178_1185	Lachnospiraceae bacterium 3_1_46FAA:1178_1185	0.627589	0.430599	0.9147	0.0153571	0.930947	0.513602	0.692744	0.207967	43	0.624838	0.109952	45	0.46666	0.139915	19	NA	NA	15	1	7	HMPREF1025_02689;HMPREF1025_02690;HMPREF1025_02691;HMPREF1025_02692;HMPREF1025_02693;HMPREF1025_02694;HMPREF1025_02695		No
665950	665950.PRJNA40027:1800_1801	Lachnospiraceae bacterium 3_1_46FAA:1800_1801	1.4909	1.03324	2.15129	0.0327831	0.4949	0.513602	1.70848	0.0775268	43	1.33618	0.310823	45	3.57333	0.0942044	19	0.960531	0.937828	15	1	1	HMPREF1025_02920;HMPREF1025_02921		No
665950	665950.PRJNA40027:2476_2477	Lachnospiraceae bacterium 3_1_46FAA:2476_2477	0.665658	0.46396	0.955041	0.0271238	0.930761	0.513602	0.746548	0.304732	43	0.659373	0.175706	45	0.52112	0.196801	19	0.582729	0.378618	15	1	1	HMPREF1025_01145;HMPREF1025_01146		No
1519439	1519439.PRJNA253252:1780_1785;1785_1786	Oscillibacter sp. ER4:1780_1785;1785_1786	0.559196	0.352858	0.886194	0.0133512	0.933403	0.280375	0.486517	0.353823	13	0.589456	0.0541572	55	0.482801	0.193303	17	NA	NA	4	2	6	JPJG01000034_gene1569;JPJG01000034_gene1570		No
435591	435591.PRJNA13485:2625_2627;3941_3943;3944_3946	Parabacteroides distasonis ATCC 8503:2625_2627 and 2 segments	1.4363	1.0637	1.93941	0.0181266	0.598672	0.670684	1.8152	0.039334	46	1.25655	0.4052	51	1.52706	0.117679	63	0.869801	0.788344	15	3	6	BDI_2238;BDI_2239;BDI_2240;BDI_2241;BDI_3259;BDI_3260;BDI_3261;BDI_3263;BDI_3264;BDI_3265	conserved hypothetical protein;conserved hypothetical protein;conserved hypothetical protein;conserved hypothetical protein;conserved hypothetical protein;transposase	No
435591	435591.PRJNA13485:537_538;706_708;709_711;735_760;4405_4413	Parabacteroides distasonis ATCC 8503:537_538 and 4 segments	0.749669	0.563101	0.998051	0.0484581	0.560921	0.744851	0.54722	0.0359682	46	0.937359	0.804955	51	0.794425	0.337826	63	0.640975	0.449662	15	5	38	BDI_0465;BDI_0466;BDI_0602;BDI_0603;BDI_0604;BDI_0622;BDI_0623;BDI_0624;BDI_0625;BDI_0626;BDI_0627;BDI_0628;BDI_0629;BDI_0630;BDI_0631;BDI_0632;BDI_0633;BDI_0634;BDI_0635;BDI_0636;BDI_0637;BDI_0638;BDI_0639;BDI_3594;BDI_3595;BDI_3596;BDI_3597;BDI_3598;BDI_3599;BDI_3600;BDI_3601	putative permease;conserved hypothetical protein;putative outer membrane protein, probably involved in nutrient binding;conserved hypothetical protein;transcriptional regulator, putative nickel responsive regulator;transcriptional regulator;putative surface layer protein, with cytochrome c domain;putative pteridine-dependent dioxygenase;conserved hypothetical protein;conserved hypothetical protei…	No
411477	411477.PRJNA18193:2414_2416	Parabacteroides merdae ATCC 43184:2414_2416	1.474	1.03647	2.09622	0.0308252	0.177826	0.879417	1.53252	0.183263	35	1.00066	0.998081	45	2.78907	0.0075312	45	2.10611	0.413401	11	1	2	PARMER_02113	type I site-specific deoxyribonuclease, HsdR family	No
585394	585394.PRJNA33399:377_381	Roseburia hominis A2-183:377_381	0.429513	0.204872	0.900475	0.0252521	0.223423	0.968323	0.325748	0.130613	13	0.249878	0.0169961	23	1.10419	0.882305	11	NA	NA	5	1	4	RHOM_01705;RHOM_01710;RHOM_01715;RHOM_01720;RHOM_01725;RHOM_01730	phage protein;site-specific recombinase	No
585394	585394.PRJNA33399:383_386;401_402;403_406	Roseburia hominis A2-183:383_386 and 2 segments	0.499896	0.2553	0.978833	0.0431386	0.771955	0.968323	0.228271	0.196105	13	0.543413	0.163993	23	0.533658	0.317441	11	NA	NA	5	3	7	RHOM_01745;RHOM_01750;RHOM_01755;RHOM_01825;RHOM_01830;RHOM_01835;RHOM_01840;RHOM_01845;RHOM_01850	ABC transporter, ATP-binding protein;putative conjugal transfer protein;DNA primase	No
718255	718255.PRJNA45953:2694_2695;2695_2696;2699_2700	Roseburia intestinalis XB6B4:2694_2695 and 2 segments	0.578467	0.339157	0.986636	0.0444996	0.799411	0.883755	0.715957	0.428339	23	0.501595	0.0628557	31	0.439342	0.528355	10	NA	NA	8	3	3	RO1_26660;RO1_26670;RO1_26680;RO1_26690;RO1_26730;RO1_26740	Predicted peptidase;Aldo/keto reductases, related to diketogulonate reductase;Multimeric flavodoxin WrbA;Flavodoxins;Conserved protein/domain typically associated with flavoprotein oxygenases, DIM6/NTAB family	No
718255	718255.PRJNA45953:2891_2892	Roseburia intestinalis XB6B4:2891_2892	0.453062	0.255023	0.804886	0.00692884	0.975731	0.588951	0.498257	0.181282	23	0.432186	0.0298031	31	0.440922	0.361474	10	NA	NA	8	1	1	RO1_28760;RO1_28770	Relaxase/Mobilisation nuclease domain.;Bacterial mobilisation protein (MobC).	Yes
1160721	1160721.PRJEA88543:1441_1449	Ruminococcus bicirculans:1441_1449	1.71076	1.01657	2.87901	0.0431937	0.511689	0.691099	2.49201	0.114282	18	1.89353	0.0881754	42	1.08424	0.87063	18	NA	NA	8	1	8	RBI_I01287;RBI_I01288;RBI_I01289;RBI_I01290;RBI_I01291;RBI_I01292;RBI_I01293;RBI_I01294;RBI_I01295;RBI_I01296;RBI_I01297	hypothetical protein predicted by Glimmer/Critica;hypothetical protein predicted by Glimmer/Critica;conserved hypothetical protein;Relaxase;conserved hypothetical protein;LtrC-like protein;conserved hypothetical protein;Conjugal transfer protein TraG;possible VirB2 family protein;conserved hypothetical protein	No
411470	411470.PRJNA18179:2877_2879	Ruminococcus gnavus ATCC 29149:2877_2879	0.476765	0.245834	0.924627	0.0283903	0.719861	0.268747	0.394413	0.138174	21	0.515168	0.0981929	31	NA	NA	6	NA	NA	6	1	2	RUMGNA_00744	SNF2 family N-terminal domain protein	No
411470	411470.PRJNA18179:2888_2891;2914_2918	Ruminococcus gnavus ATCC 29149:2888_2891;2914_2918	0.464582	0.23414	0.921826	0.0283224	0.619895	0.268747	0.328072	0.155001	21	0.506522	0.0816365	31	NA	NA	6	NA	NA	6	2	7	RUMGNA_00747;RUMGNA_00748;RUMGNA_00749;RUMGNA_00750;RUMGNA_00780;RUMGNA_00781;RUMGNA_00782;RUMGNA_00783;RUMGNA_00784;RUMGNA_00785	CHC2 zinc finger domain protein;DNA topoisomerase;TraG/TraD family protein;BRO family, N-terminal domain protein	No
411470	411470.PRJNA18179:2898_2899	Ruminococcus gnavus ATCC 29149:2898_2899	0.28204	0.114837	0.692687	0.0057645	0.389433	0.268747	0.0961432	0.0786814	21	0.325935	0.0216803	31	NA	NA	6	NA	NA	6	1	1	RUMGNA_00758;RUMGNA_00759	TnpX site-specific recombinase	Yes
411470	411470.PRJNA18179:2899_2901	Ruminococcus gnavus ATCC 29149:2899_2901	0.443121	0.206152	0.952483	0.0371005	0.273923	0.268747	0.704742	0.543826	21	0.299044	0.0229235	31	NA	NA	6	NA	NA	6	1	2	RUMGNA_00759;RUMGNA_00760;RUMGNA_00761	TnpX site-specific recombinase	No
411470	411470.PRJNA18179:2901_2904	Ruminococcus gnavus ATCC 29149:2901_2904	0.42712	0.205145	0.889279	0.0229911	0.470049	0.268747	0.581902	0.340918	21	0.337244	0.0287243	31	NA	NA	6	NA	NA	6	1	3	RUMGNA_00761;RUMGNA_00762;RUMGNA_00763;RUMGNA_00764	Virulence-associated protein E;CHC2 zinc finger domain protein;MobA/MobL family protein	No
411470	411470.PRJNA18179:2908_2909	Ruminococcus gnavus ATCC 29149:2908_2909	0.454803	0.234764	0.881079	0.0195321	0.550493	0.268747	0.582713	0.312694	21	0.386118	0.0286187	31	NA	NA	6	NA	NA	6	1	1	RUMGNA_00770;RUMGNA_00772	DNA-binding helix-turn-helix protein;reverse transcriptase (RNA-dependent DNA polymerase)	No
411470	411470.PRJNA18179:670_672;675_678	Ruminococcus gnavus ATCC 29149:670_672;675_678	0.47978	0.239405	0.961505	0.0383925	0.419762	0.268747	0.657296	0.426147	21	0.369882	0.0379954	31	NA	NA	6	NA	NA	6	2	5	RUMGNA_03238;RUMGNA_03239;RUMGNA_03240;RUMGNA_03241;RUMGNA_03242;RUMGNA_03247;RUMGNA_03248	DNA-binding helix-turn-helix protein;FtsK/SpoIIIE family protein;LPXTG-motif cell wall anchor domain protein	No
411470	411470.PRJNA18179:706_712	Ruminococcus gnavus ATCC 29149:706_712	0.477907	0.246104	0.928043	0.02922	0.923931	0.268747	0.456125	0.186641	21	0.488737	0.0822542	31	NA	NA	6	NA	NA	6	1	6	RUMGNA_03132;RUMGNA_03133;RUMGNA_03134;RUMGNA_03135;RUMGNA_03136;RUMGNA_03137;RUMGNA_03138	transcriptional regulator	No
471875	471875.PRJNA20557:150_151	Ruminococcus lactaris ATCC 29176:150_151	0.165981	0.048311	0.570255	0.00434566	0.574496	0.282468	0.0767712	0.0893122	14	0.195192	0.0183553	25	NA	NA	5	NA	NA	6	1	1	RUMLAC_01052	cadmium-exporting ATPase	Yes
471875	471875.PRJNA20557:1757_1760	Ruminococcus lactaris ATCC 29176:1757_1760	0.47146	0.224968	0.988026	0.0463849	0.915935	0.876158	0.448492	0.185247	14	0.486689	0.135908	25	NA	NA	5	NA	NA	6	1	3	RUMLAC_01446;RUMLAC_01447;RUMLAC_01448;RUMLAC_01449;RUMLAC_01450		No
657323	657323.PRJNA39149:2248_2249	Ruminococcus sp. SR1/5:2248_2249	0.66785	0.476566	0.935912	0.0190448	0.881379	0.171404	0.757283	0.403843	33	0.628673	0.0271358	82	NA	NA	8	0.74947	0.679293	10	1	1	CK1_25640;CK1_25650	ABC-type multidrug transport system, ATPase component	No
657323	657323.PRJNA39149:2828_2829	Ruminococcus sp. SR1/5:2828_2829	1.59991	1.1381	2.24909	0.00684241	0.823901	0.105745	1.47686	0.240655	33	1.60313	0.0246599	82	NA	NA	8	2.59834	0.258472	10	1	1	CK1_32050	Cna protein B-type domain.	No
657323	657323.PRJNA39149:338_345	Ruminococcus sp. SR1/5:338_345	0.709329	0.508598	0.989283	0.0430273	0.717053	0.290434	0.839311	0.582966	33	0.645368	0.0347423	82	NA	NA	8	0.986965	0.986573	10	1	7	CK1_03850;CK1_03860;CK1_03870;CK1_03880;CK1_03890;CK1_03900	AraC-type DNA-binding domain-containing proteins;conserved hypothetical integral membrane protein TIGR02185;ABC-type cobalt transport system, permease component CbiQ and related transporters;ATPase components of various ABC-type transport systems, contain duplicated ATPase;ABC-type multidrug transport system, ATPase and permease components;ABC-type multidrug transport system, ATPase and permease …	No
657323	657323.PRJNA39149:773_774	Ruminococcus sp. SR1/5:773_774	0.614915	0.429695	0.879974	0.00783294	0.996378	0.105745	0.630252	0.177271	33	0.608887	0.0218438	82	NA	NA	8	NA	NA	10	1	1	CK1_09200	ABC-type transport system, involved in lipoprotein release, permease component	Yes
657313	657313.PRJNA39169:2177_2179;2179_2180	Ruminococcus torques L2-14:2177_2179;2179_2180	0.626067	0.407073	0.962872	0.032988	0.381332	0.705673	0.372119	0.118683	17	0.672174	0.0897866	67	NA	NA	9	NA	NA	2	2	3	RTO_21030;RTO_21040;RTO_21050;RTO_21060		No
657313	657313.PRJNA39169:866_867	Ruminococcus torques L2-14:866_867	0.579837	0.371646	0.904653	0.0163281	0.298167	0.705673	0.929145	0.884719	17	0.515181	0.00897125	67	NA	NA	9	NA	NA	2	1	1	RTO_08630	CAAX amino terminal protease family.	No
665956	665956.PRJNA40041:2139_2140	Subdoligranulum sp. 4_3_54A2FAA:2139_2140	1.74088	1.08722	2.78756	0.0209938	0.854597	0.993301	1.718	0.168215	26	1.91037	0.0566073	43	1.25043	0.741651	19	NA	NA	3	1	1	HMPREF1032_00328;HMPREF1032_00329		No
665956	665956.PRJNA40041:2810_2811	Subdoligranulum sp. 4_3_54A2FAA:2810_2811	1.6362	1.0369	2.58188	0.0343734	0.644961	0.993301	2.31431	0.0602126	26	1.39704	0.267935	43	1.63333	0.440739	19	NA	NA	3	1	1	HMPREF1032_00955		No
665956	665956.PRJNA40041:731_734	Subdoligranulum sp. 4_3_54A2FAA:731_734	1.55319	1.00085	2.41035	0.049557	0.658612	0.993301	2.10052	0.0660757	26	1.33204	0.328122	43	1.50694	0.549944	19	NA	NA	3	1	3	HMPREF1032_02007;HMPREF1032_02008;HMPREF1032_02009		No

## Sheet: E
Supplemtary Data 4E. Associations (meta P <0.05) between dSVs and immune-related adverse events of melanoma.
Taxonomy_ID	SV_id	SV_short_name	McCullochJA_2022.OR	McCullochJA_2022.OR_left	McCullochJA_2022.OR_right	McCullochJA_2022.p	McCullochJA_2022.fdr.p	McCullochJA_2022.N	Segments_num	SV_size	Genes	Products	candidate association
657318	657318.PRJNA39159:1187_1188	[Eubacterium] rectale DSM 17629:1187_1188	0.064043	0.0026866	0.478861	0.0251789	0.561677	37	1	1			No
657318	657318.PRJNA39159:172_173	[Eubacterium] rectale DSM 17629:172_173	7.84862	1.42541	62.458	0.0289771	0.561677	37	1	1	EUR_01590;EUR_01600		No
657318	657318.PRJNA39159:2175_2177;2754_2755	[Eubacterium] rectale DSM 17629:2175_2177;2754_2755	7.60773	1.52963	50.1057	0.0193477	0.561677	37	2	3	EUR_21100;EUR_26530;EUR_26540	Glycosidases;dihydroorotate dehydrogenase (subfamily 1) family protein;transporter, NhaC family (TC 2.A.35)	No
657318	657318.PRJNA39159:2262_2266;2266_2268;2281_2282	[Eubacterium] rectale DSM 17629:2262_2266 and 2 segments	7.03215	1.35507	50.6339	0.0302828	0.561677	37	3	7	EUR_21910;EUR_21920;EUR_21930;EUR_21940;EUR_21950;EUR_22120;EUR_22130	DNA methylase;LPXTG-site transpeptidase (sortase) family protein;Uncharacterized protein, involved in the regulation of septum location;Predicted transcriptional regulator;Nucleotidyltransferase/DNA polymerase involved in DNA repair	No
657318	657318.PRJNA39159:2476_2479	[Eubacterium] rectale DSM 17629:2476_2479	5.62141	1.14653	36.0332	0.0448918	0.561677	37	1	3	EUR_24170;EUR_24190;EUR_24200;EUR_24210	ABC-type multidrug transport system, ATPase component	No
657318	657318.PRJNA39159:2580_2581	[Eubacterium] rectale DSM 17629:2580_2581	7.90553	1.39779	67.9752	0.0303579	0.561677	37	1	1	EUR_25090;EUR_25100	Diaminopimelate decarboxylase;UDP-galactopyranose mutase	No
657318	657318.PRJNA39159:2582_2583;2587_2589	[Eubacterium] rectale DSM 17629:2582_2583;2587_2589	10.8047	1.46072	235.88	0.0467159	0.561677	37	2	3	EUR_25100;EUR_25110;EUR_25150;EUR_25160;EUR_25170	UDP-galactopyranose mutase;Predicted transcriptional regulators;dTDP-4-dehydrorhamnose 3,5-epimerase;Sugar transferases involved in lipopolysaccharide synthesis	No
657318	657318.PRJNA39159:2775_2776	[Eubacterium] rectale DSM 17629:2775_2776	7.6775	1.22673	79.684	0.0486574	0.561677	37	1	1	EUR_26730		No
657318	657318.PRJNA39159:2817_2818	[Eubacterium] rectale DSM 17629:2817_2818	5.57352	1.17418	34.4723	0.0415561	0.561677	37	1	1	EUR_27150;EUR_27160	Esterase/lipase;Type I restriction-modification system methyltransferase subunit	No
657318	657318.PRJNA39159:2820_2821	[Eubacterium] rectale DSM 17629:2820_2821	9.33825	1.76234	78.1842	0.0167475	0.561677	37	1	1	EUR_27190;EUR_27200	nucleotidyltransferase substrate binding protein, HI0074 family;Site-specific recombinase XerD	No
657318	657318.PRJNA39159:3281_3283	[Eubacterium] rectale DSM 17629:3281_3283	6.10169	1.22012	46.6126	0.042546	0.561677	37	1	2	EUR_32040;EUR_32050;EUR_32060;EUR_32070	Predicted transcriptional regulators;Uncharacterized conserved protein;Predicted nucleotidyltransferases;Predicted ATPase (AAA+ superfamily)	No
657318	657318.PRJNA39159:435_437	[Eubacterium] rectale DSM 17629:435_437	0.192797	0.0323256	0.941321	0.0497778	0.561677	37	1	2	EUR_04210;EUR_04220;EUR_04230	Domain of unknown function (DUF1814).;Uncharacterized protein conserved in bacteria	No
657318	657318.PRJNA39159:489_490;514_515	[Eubacterium] rectale DSM 17629:489_490;514_515	0.156074	0.0247817	0.752158	0.0286491	0.561677	37	2	2	EUR_04780;EUR_04790;EUR_05060	Global regulator protein family.;Flagellin and related hook-associated proteins	No
657318	657318.PRJNA39159:850_851;1186_1187	[Eubacterium] rectale DSM 17629:850_851;1186_1187	13.6528	1.69798	310.602	0.0334725	0.561677	37	2	2	EUR_08450;EUR_11700;EUR_11710	Coproporphyrinogen III oxidase and related Fe-S oxidoreductases;sugar (Glycoside-Pentoside-Hexuronide) transporter	No
445970	445970.PRJNA19655:958_970	Alistipes putredinis DSM 17216:958_970	0.160146	0.0238476	0.785986	0.0358244	0.978605	39	1	12	ALIPUT_02517;ALIPUT_02518;ALIPUT_02519;ALIPUT_02520;ALIPUT_02521;ALIPUT_02522;ALIPUT_02523;ALIPUT_02524;ALIPUT_02525;ALIPUT_02526;ALIPUT_02527;ALIPUT_02528;ALIPUT_02529;ALIPUT_02530;ALIPUT_02531;ALIPUT_02532;ALIPUT_02533	cupin domain protein;cytochrome C biogenesis protein transmembrane region;TonB-dependent receptor plug domain protein	No
717959	717959.PRJNA45913:313_314	Alistipes shahii WAL 8301:313_314	0.0908037	0.00406949	0.734571	0.0495808	0.915562	27	1	1	AL1_02690		No
717959	717959.PRJNA45913:904_915;915_924;925_927;3562_3566;3566_3577	Alistipes shahii WAL 8301:904_915 and 4 segments	0.124903	0.0124661	0.781852	0.0423359	0.915562	27	5	37	AL1_07900;AL1_07910;AL1_07920;AL1_07950;AL1_07960;AL1_07970;AL1_07990;AL1_08000;AL1_08010;AL1_08020;AL1_08030;AL1_08040;AL1_08050;AL1_08060;AL1_30980;AL1_31000;AL1_31030;AL1_31040;AL1_31060;AL1_31070	RNA polymerase sigma factor, sigma-70 family/RNA polymerase sigma-70 factor, Bacteroides expansion family 1;Fe2+-dicitrate sensor, membrane component;SusD family.;Fibronectin type III domain./PQQ enzyme repeat.;Sugar phosphate isomerases/epimerases;Metal-dependent hydrolase;Glycerophosphoryl diester phosphodiesterase;Sugar phosphate permease;Acetyltransferases, including N-acetylases of ribosomal…	No
245018	245018.PRJNA45957:1795_1796	Anaerostipes hadrus DSM 3319:1795_1796	12.0776	1.62904	149.162	0.0245573	0.925427	36	1	1	CL2_18260;CL2_18270	Site-specific recombinases, DNA invertase Pin homologs	No
245018	245018.PRJNA45957:2727_2728	Anaerostipes hadrus DSM 3319:2727_2728	8.1278	1.18896	82.9971	0.0467222	0.925427	36	1	1	CL2_27380	Glycosyltransferase	No
411901	411901.PRJNA18163:1533_1534	Bacteroides caccae ATCC 43185:1533_1534	10.7156	1.74137	123.626	0.0233368	0.556685	32	1	1	BACCAC_02452;BACCAC_02453;BACCAC_02454;BACCAC_02455	cyclic nucleotide-binding domain protein;integrase;Ribbon-helix-helix protein, CopG family	No
411901	411901.PRJNA18163:1722_1723;2219_2220;4076_4077	Bacteroides caccae ATCC 43185:1722_1723 and 2 segments	6.44889	1.1553	48.9604	0.0453816	0.556685	32	3	3	BACCAC_02637;BACCAC_02638;BACCAC_02340;BACCAC_02341;BACCAC_02342;BACCAC_00718;BACCAC_00719;BACCAC_00720	tRNA-Met;DNA/RNA non-specific endonuclease;DNA-binding helix-turn-helix protein	No
411901	411901.PRJNA18163:229_230;1556_1558;1964_1965;3903_3904	Bacteroides caccae ATCC 43185:229_230 and 3 segments	33.2693	2.37252	1612.25	0.0272316	0.556685	32	4	5	BACCAC_03690;BACCAC_02474;BACCAC_02475;BACCAC_02121;BACCAC_02122;BACCAC_00562;BACCAC_00563	conserved domain protein;conserved domain protein	No
411901	411901.PRJNA18163:3058_3060;3060_3064	Bacteroides caccae ATCC 43185:3058_3060;3060_3064	0.181373	0.0295875	0.925913	0.0471767	0.556685	32	2	6	BACCAC_01471;BACCAC_01472;BACCAC_01473;BACCAC_01474	TonB-linked outer membrane protein, SusC/RagA family;PKD domain protein	No
411901	411901.PRJNA18163:3130_3131;4068_4069	Bacteroides caccae ATCC 43185:3130_3131;4068_4069	6.52258	1.27681	47.4283	0.0359526	0.556685	32	2	2	BACCAC_01515;BACCAC_01516;BACCAC_00712;BACCAC_00713	nucleotide sugar dehydrogenase;chain length determinant protein	No
411479	411479.PRJNA18195:2809_2812;2815_2817	Bacteroides uniformis ATCC 8492:2809_2812;2815_2817	0.273053	0.0695009	0.92461	0.0462018	0.823735	56	2	5	BACUNI_02710;BACUNI_02711;BACUNI_02712;BACUNI_02713;BACUNI_02718;BACUNI_02719;BACUNI_02720;BACUNI_02721;BACUNI_02722	phage tail tape measure protein, TP901 family;site-specific recombinase, phage integrase family	No
411479	411479.PRJNA18195:3293_3300	Bacteroides uniformis ATCC 8492:3293_3300	0.280679	0.0802967	0.898291	0.0371733	0.823735	56	1	7	BACUNI_02594;BACUNI_02595;BACUNI_02596;BACUNI_02597;BACUNI_02598;BACUNI_02599;BACUNI_02600;BACUNI_02601;BACUNI_02602;BACUNI_02603;BACUNI_02604;BACUNI_02606;BACUNI_02605	PRTRC system protein E;PRTRC system protein C;putative PRTRC system protein B;PRTRC system ThiF family protein;DNA binding domain, excisionase family	No
657309	657309.PRJNA39177:1823_1825;3541_3546;3546_3557;4731_4746;4746_4748	Bacteroides xylanisolvens XB1A:1823_1825 and 4 segments	14.5329	1.83738	222.538	0.0229965	0.913323	24	5	35	BXY_15410;BXY_15420;BXY_28820;BXY_28830;BXY_28840;BXY_28850;BXY_28860;BXY_28870;BXY_28880;BXY_28890;BXY_28900;BXY_28910;BXY_37820;BXY_37830;BXY_37840;BXY_37850;BXY_37860;BXY_37870;BXY_37880;BXY_37890;BXY_37900;BXY_37910;BXY_37920;BXY_37940;BXY_37950;BXY_37960;BXY_37970;BXY_37980	SMI1 / KNR4 family.;SusD family.;Outer membrane receptor proteins, mostly Fe transport;Fe2+-dicitrate sensor, membrane component;Glycerophosphoryl diester phosphodiesterase;RNA polymerase sigma factor, sigma-70 family/RNA polymerase sigma-70 factor, Bacteroides expansion family 1;Predicted dehydrogenases and related proteins;Sugar transferases involved in lipopolysaccharide synthesis;haloacid deh…	No
657309	657309.PRJNA39177:2064_2066	Bacteroides xylanisolvens XB1A:2064_2066	8.04814	1.20297	77.0531	0.042379	0.913323	24	1	2	BXY_17510	transcriptional regulator, AraC family	No
657309	657309.PRJNA39177:242_243;4389_4390	Bacteroides xylanisolvens XB1A:242_243;4389_4390	0.0665044	0.00224136	0.693564	0.0493461	0.913323	24	2	2	BXY_02170	Thiamine monophosphate synthase	No
657309	657309.PRJNA39177:402_409	Bacteroides xylanisolvens XB1A:402_409	14.8726	1.4347	352.569	0.0456378	0.913323	24	1	7	BXY_03520;BXY_03530;BXY_03540;BXY_03550;BXY_03560	Outer membrane protein Omp28.;Periplasmic protease	No
657309	657309.PRJNA39177:4764_4778;4778_4779;4782_4783;4929_4931;5053_5054	Bacteroides xylanisolvens XB1A:4764_4778 and 4 segments	0.138008	0.0173073	0.859152	0.0420144	0.913323	24	5	19	BXY_38150;BXY_38160;BXY_38170;BXY_38180;BXY_38190;BXY_38200;BXY_38210;BXY_38220;BXY_38230;BXY_38240;BXY_38250;BXY_38260;BXY_38270;BXY_38280;BXY_38290;BXY_38300;BXY_38310;BXY_38340;BXY_40000;BXY_40010;BXY_40030;BXY_41200	Conjugative transposon protein TraO.;Protein of unknown function (DUF3714).;Homologues of TraJ from Bacteroides conjugative transposon.;Domain of unknown function DUF87.;Protein of unknown function (DUF3408).;ATPases involved in chromosome partitioning;Relaxase/Mobilisation nuclease domain.;Dihydrofolate reductase	No
657309	657309.PRJNA39177:4866_4867	Bacteroides xylanisolvens XB1A:4866_4867	0.0594982	0.00196709	0.598193	0.0397243	0.913323	24	1	1	BXY_39220;BXY_39230	ParB-like partition proteins	No
216816	216816.PRJNA251950:894_895;907_908	Bifidobacterium longum:894_895;907_908	0.0368667	0.000756063	0.467703	0.0294036	0.997825	21	2	2	GS08_03805;GS08_03810;GS08_03885;GS08_03890	transposase;transposase;transposase	No
1408428	1408428.PRJNA223063:1571_1572;2019_2020;3132_3133	Bilophila wadsworthia ATCC 49260:1571_1572 and 2 segments	12.3038	1.43067	235.064	0.042607	0.995634	26	3	3	JNJP01000009_gene1355;JNJP01000066_gene1728;JNJP01000040_gene2629		No
1408428	1408428.PRJNA223063:413_418;418_420;420_428;429_431;431_433;2350_2352;3950_3960	Bilophila wadsworthia ATCC 49260:413_418 and 6 segments	35.5109	2.25234	3694.52	0.0438396	0.995634	26	7	31	JNJP01000027_gene351;JNJP01000027_gene352;JNJP01000027_gene353;JNJP01000027_gene354;JNJP01000027_gene355;JNJP01000027_gene356;JNJP01000027_gene357;JNJP01000027_gene358;JNJP01000027_gene359;JNJP01000027_gene360;JNJP01000027_gene361;JNJP01000027_gene362;JNJP01000027_gene363;JNJP01000027_gene364;JNJP01000027_gene365;JNJP01000027_gene366;JNJP01000027_gene367;JNJP01000176_gene1983;JNJP01000176_gene198…		No
411459	411459.PRJNA18147:1129_1130;2668_2671;2712_2714;3046_3048	Blautia obeum ATCC 29174:1129_1130 and 3 segments	0.0388864	0.001555	0.352221	0.011608	0.998637	31	4	8	RUMOBE_03528;RUMOBE_03529;RUMOBE_03445;RUMOBE_03446;RUMOBE_03447;RUMOBE_02235;RUMOBE_00661;RUMOBE_00662	site-specific recombinase, phage integrase family;ParB-like protein;reverse transcriptase (RNA-dependent DNA polymerase);reverse transcriptase (RNA-dependent DNA polymerase);reverse transcriptase (RNA-dependent DNA polymerase);ParB-like protein	No
1121115	1121115.PRJNA195783:1431_1433	Blautia wexlerae DSM 19850:1431_1433	0.159891	0.0217295	0.747126	0.033924	0.73502	45	1	2	AXVN01000048_gene1275		No
1121115	1121115.PRJNA195783:3277_3278	Blautia wexlerae DSM 19850:3277_3278	22.7582	3.79852	230.685	0.00197328	0.192395	45	1	1	AXVN01000144_gene2934;AXVN01000144_gene2935		No
1121115	1121115.PRJNA195783:3979_3980	Blautia wexlerae DSM 19850:3979_3980	5.86064	1.31042	29.7138	0.0239392	0.674378	45	1	1	AXVN01000102_gene3589;AXVN01000102_gene3590		No
1121115	1121115.PRJNA195783:405_406;3269_3270	Blautia wexlerae DSM 19850:405_406;3269_3270	19.298	3.52326	165.633	0.00189989	0.192395	45	2	2	AXVN01000031_gene354;AXVN01000093_gene355;AXVN01000093_gene356;AXVN01000033_gene2925;AXVN01000033_gene2926;AXVN01000145_gene2927;AXVN01000145_gene2928		No
1121115	1121115.PRJNA195783:4202_4204	Blautia wexlerae DSM 19850:4202_4204	6.56415	1.40635	41.4253	0.0261121	0.674378	45	1	2	AXVN01000040_gene3785;AXVN01000040_gene3786;AXVN01000097_gene3787		No
1121115	1121115.PRJNA195783:4461_4462	Blautia wexlerae DSM 19850:4461_4462	12.4856	2.4024	93.7304	0.00543816	0.353481	45	1	1	AXVN01000064_gene4027		No
1121115	1121115.PRJNA195783:4465_4466	Blautia wexlerae DSM 19850:4465_4466	8.30869	1.85849	50.9401	0.010258	0.500079	45	1	1	AXVN01000064_gene4029;AXVN01000064_gene4030		No
1121115	1121115.PRJNA195783:4467_4468	Blautia wexlerae DSM 19850:4467_4468	10.8425	1.8009	98.3476	0.0153155	0.597306	45	1	1	AXVN01000064_gene4030;AXVN01000064_gene4031		No
1121115	1121115.PRJNA195783:4469_4470	Blautia wexlerae DSM 19850:4469_4470	4.40506	1.06428	19.6696	0.0434109	0.769557	45	1	1	AXVN01000064_gene4031;AXVN01000064_gene4032;AXVN01000064_gene4033		No
1121115	1121115.PRJNA195783:4506_4507	Blautia wexlerae DSM 19850:4506_4507	12.1573	1.85563	244.172	0.0276668	0.674378	45	1	1	AXVN01000087_gene4070;AXVN01000184_gene4071		No
1121115	1121115.PRJNA195783:962_963	Blautia wexlerae DSM 19850:962_963	11.7554	1.46832	251.552	0.0393181	0.766703	45	1	1	AXVN01000103_gene856;AXVN01000103_gene857		No
742722	742722.PRJNA46367:11_12;222_223;1734_1735	Collinsella sp. 4_8_47FAA:11_12 and 2 segments	17.1459	1.65212	490.052	0.0366059	0.995438	22	3	3	HMPREF9463_00326;HMPREF9463_00674;HMPREF9463_00608;HMPREF9463_00718;HMPREF9463_01095;HMPREF9463_02034		No
742722	742722.PRJNA46367:1286_1288	Collinsella sp. 4_8_47FAA:1286_1288	0.0763983	0.00432652	0.758975	0.0434316	0.995438	22	1	2	HMPREF9463_01285		No
742722	742722.PRJNA46367:160_161;674_675;1512_1513;1520_1521;1523_1525;1591_1593;1593_1595	Collinsella sp. 4_8_47FAA:160_161 and 6 segments	49.248	3.76865	2022.26	0.0109099	0.995438	22	7	10	HMPREF9463_01822;HMPREF9463_01823;HMPREF9463_00670;HMPREF9463_01828;HMPREF9463_01654;HMPREF9463_01655;HMPREF9463_01656;HMPREF9463_01662;HMPREF9463_01663;HMPREF9463_01665;HMPREF9463_01666;HMPREF9463_01729;HMPREF9463_01730;HMPREF9463_01731;HMPREF9463_01732	GTP-binding protein LepA;DNA polymerase III, delta subunit;DNA internalization-like competence protein ComEC/Rec2;3-phosphoshikimate 1-carboxyvinyltransferase;chorismate synthase	No
742722	742722.PRJNA46367:2000_2002	Collinsella sp. 4_8_47FAA:2000_2002	14.4575	1.69244	332.683	0.0321408	0.995438	22	1	2	HMPREF9463_00808;HMPREF9463_00809		No
742722	742722.PRJNA46367:292_293	Collinsella sp. 4_8_47FAA:292_293	9.49465	1.18788	121.772	0.0495072	0.995438	22	1	1	HMPREF9463_01773;HMPREF9463_01774		No
742722	742722.PRJNA46367:434_437;584_585;694_695;996_997;1448_1449;1884_1885	Collinsella sp. 4_8_47FAA:434_437 and 5 segments	23.8207	2.56617	633.565	0.0149926	0.995438	22	6	8	HMPREF9463_01994;HMPREF9463_01995;HMPREF9463_01996;HMPREF9463_01096;HMPREF9463_01097;HMPREF9463_01437;HMPREF9463_01438;HMPREF9463_01745;HMPREF9463_01746;HMPREF9463_01747;HMPREF9463_01436;HMPREF9463_02040;HMPREF9463_02025;HMPREF9463_01229;HMPREF9463_01230;HMPREF9463_01739;HMPREF9463_00504;HMPREF9463_01598;HMPREF9463_01599		No
742722	742722.PRJNA46367:48_50	Collinsella sp. 4_8_47FAA:48_50	0.0521441	0.00191954	0.575584	0.030473	0.995438	22	1	2	HMPREF9463_01330;HMPREF9463_01331;HMPREF9463_01332;HMPREF9463_01333	phosphate ABC transporter, permease PstC;phosphate ABC transporter, permease PstA;phosphate import ATP-binding protein pstB 1	No
562	562.PRJNA242851:1503_1504;2959_2960;3061_3062;4424_4426	Escherichia coli:1503_1504 and 3 segments	0.0141606	7.56949e-05	0.286692	0.0283651	0.517043	19	4	5	ECONIH1_07555;ECONIH1_14660;ECONIH1_14665;ECONIH1_14670;ECONIH1_15125;ECONIH1_21945;ECONIH1_21950;ECONIH1_21955;ECONIH1_21960	transposase;intimin-like protein SinH;GTP-binding protein Der;transposase;fimbrial protein;transposase;fimbrial protein	No
562	562.PRJNA242851:347_354;1412_1415;1415_1418;2245_2254;2254_2263;2263_2268;2268_2275;2275_2278;3104_3105;3520_3523;3523_3530;3587_3588;4097_4100;4100_4105;4518_4519;4632_4633;4682_4683;4780_4782;4782_4784	Escherichia coli:347_354 and 18 segments	0.027562	0.000294236	0.488796	0.0433389	0.517043	19	19	73	ECONIH1_01760;ECONIH1_01765;ECONIH1_01770;ECONIH1_01775;ECONIH1_01780;ECONIH1_01785;ECONIH1_01790;ECONIH1_07155;ECONIH1_07160;ECONIH1_07165;ECONIH1_07170;ECONIH1_07175;ECONIH1_07180;ECONIH1_11335;ECONIH1_11340;ECONIH1_11345;ECONIH1_11350;ECONIH1_11355;ECONIH1_11360;ECONIH1_11365;ECONIH1_11370;ECONIH1_11375;ECONIH1_11380;ECONIH1_11385;ECONIH1_11390;ECONIH1_11395;ECONIH1_11400;ECONIH1_11405;ECONIH1…	NADH:flavin oxidoreductase;alpha/beta hydrolase;transcriptional regulator;LysR family transcriptional regulator;aldehyde oxidase;2,5-diketo-D-gluconic acid reductase;attaching and effacing protein;TonB-dependent receptor;molybdenum transport protein ModD;methyltransferase;iron ABC transporter ATP-binding protein;peptide ABC transporter substrate-binding protein;ABC transporter ATP-binding protein…	No
562	562.PRJNA242851:5100_5104	Escherichia coli:5100_5104	0.0931204	0.00632076	0.755126	0.0430929	0.517043	19	1	4	ECONIH1_25285;ECONIH1_25290;ECONIH1_25295;ECONIH1_25300	transcriptional regulator;gluconate permease;gluconate 5-dehydrogenase;L-idonate 5-dehydrogenase	No
562	562.PRJNA242851:619_621;1804_1806;4865_4866	Escherichia coli:619_621 and 2 segments	0.0277359	0.000397737	0.383325	0.0278523	0.517043	19	3	5	ECONIH1_03200;ECONIH1_03205;ECONIH1_08950;ECONIH1_08955;ECONIH1_08960;ECONIH1_24150	host specificity protein J;enterobacterial Ail/Lom family protein;phage tail protein;enterobacterial Ail/Lom family protein;host specificity protein J;host specificity protein J	No
748224	748224.PRJNA46809:1496_1497;1498_1499	Faecalibacterium cf. prausnitzii KLE1255:1496_1497;1498_1499	0.171344	0.0292068	0.808405	0.0332097	0.53323	35	2	2	HMPREF9436_03049;HMPREF9436_03050;HMPREF9436_03051;HMPREF9436_03052;HMPREF9436_03053	ParB-like protein;CobQ/CobB/MinD/ParA nucleotide binding domain protein;replication initiator protein A domain protein	No
748224	748224.PRJNA46809:2084_2085;2911_2912	Faecalibacterium cf. prausnitzii KLE1255:2084_2085;2911_2912	0.110782	0.0122647	0.630218	0.0237972	0.53323	35	2	2	HMPREF9436_02051;HMPREF9436_00750	MutS domain I protein	No
748224	748224.PRJNA46809:570_571	Faecalibacterium cf. prausnitzii KLE1255:570_571	0.193872	0.0374644	0.831778	0.034679	0.53323	35	1	1	HMPREF9436_00597;HMPREF9436_00598		No
748224	748224.PRJNA46809:801_802	Faecalibacterium cf. prausnitzii KLE1255:801_802	8.13852	1.78695	46.5782	0.0102264	0.53323	35	1	1	HMPREF9436_01857;HMPREF9436_01858	Gram-positive signal peptide protein, YSIRK family	No
748224	748224.PRJNA46809:877_878	Faecalibacterium cf. prausnitzii KLE1255:877_878	0.118416	0.0151788	0.606023	0.0183071	0.53323	35	1	1	HMPREF9436_01838;HMPREF9436_01839		No
665950	665950.PRJNA40027:1087_1089;1383_1384;1624_1625;2520_2521;2739_2740	Lachnospiraceae bacterium 3_1_46FAA:1087_1089 and 4 segments	8.1042	1.66219	49.2302	0.0131001	0.526516	43	5	6	HMPREF1025_02606;HMPREF1025_02607;HMPREF1025_02608;HMPREF1025_02291;HMPREF1025_02764;HMPREF1025_02765;HMPREF1025_01199;HMPREF1025_01200;HMPREF1025_01446;HMPREF1025_01447;HMPREF1025_01448	30S ribosomal protein S10;transposase	No
665950	665950.PRJNA40027:1484_1486;2485_2486	Lachnospiraceae bacterium 3_1_46FAA:1484_1486;2485_2486	4.53452	1.09458	20.6017	0.0405012	0.526516	43	2	3	HMPREF1025_02376;HMPREF1025_02377;HMPREF1025_01156		No
665950	665950.PRJNA40027:2740_2743;2743_2745;2749_2751;2777_2779;2780_2782	Lachnospiraceae bacterium 3_1_46FAA:2740_2743 and 4 segments	0.213818	0.0482125	0.841808	0.0319146	0.526516	43	5	11	HMPREF1025_01448;HMPREF1025_01449;HMPREF1025_01450;HMPREF1025_01451;HMPREF1025_01452;HMPREF1025_01453;HMPREF1025_01454;HMPREF1025_01455;HMPREF1025_01460;HMPREF1025_01461;HMPREF1025_01462;HMPREF1025_01485;HMPREF1025_01486;HMPREF1025_01487;HMPREF1025_01488;HMPREF1025_01489	DNA methylase	No
665950	665950.PRJNA40027:465_468	Lachnospiraceae bacterium 3_1_46FAA:465_468	5.21363	1.25139	24.5339	0.0270934	0.526516	43	1	3	HMPREF1025_00445;HMPREF1025_00446;HMPREF1025_00447		No
665950	665950.PRJNA40027:849_855;857_858	Lachnospiraceae bacterium 3_1_46FAA:849_855;857_858	0.189572	0.0348231	0.802661	0.0332831	0.526516	43	2	7	HMPREF1025_00813;HMPREF1025_00814;HMPREF1025_00815;HMPREF1025_00816;HMPREF1025_00817;HMPREF1025_00818;HMPREF1025_00819;HMPREF1025_00823		No
435591	435591.PRJNA13485:1991_1993;1993_1996;2717_2726;2997_3000;3050_3052;3762_3763;3773_3776;3776_3783	Parabacteroides distasonis ATCC 8503:1991_1993 and 7 segments	4.65851	1.23457	19.7765	0.0274507	0.274899	46	8	30	BDI_1681;BDI_1682;BDI_1683;BDI_2314;BDI_2315;BDI_2316;BDI_2317;BDI_2318;BDI_2319;BDI_2531;BDI_2576;BDI_3125;BDI_3126;BDI_3129;BDI_3130;BDI_3131;BDI_3132;BDI_3133;BDI_3134;BDI_3135;BDI_3136	conserved hypothetical protein, putative anti-sigma factor;putative outer membrane protein, probably involved in nutrient binding;putative outer membrane protein, probably involved in nutrient binding;arylsulfatase A;putative outer membrane protein probably involved in nutrient binding;putative outer membrane protein probably involved in nutrient binding;putative anti-sigma factor;RNA polymerase …	No
435591	435591.PRJNA13485:2589_2594;2617_2619;3924_3930	Parabacteroides distasonis ATCC 8503:2589_2594 and 2 segments	5.59885	1.51469	25.0604	0.0143074	0.239067	46	3	13	BDI_2200;BDI_2201;BDI_2202;BDI_2203;BDI_2204;BDI_2226;BDI_2227;BDI_2228;BDI_2229;BDI_3240;BDI_3241;BDI_3242;BDI_3243;BDI_3244;BDI_3245	putative transcriptional regulator UpxY-like protein;mannose-6-phosphate isomerase;GDP-4-keto-6-deoxy-D-mannose-3,5-epimerase;GDP-mannose 4,6-dehydratase;glycosyltransferase family 2;putative transcriptional regulator UpxY-like protein;transposase;putative tyrosine protein kinase;polysaccharide export protein, BexD/CtrA/VexA family;putative LPS biosynthesis related glycosyltransferase;putative tr…	No
435591	435591.PRJNA13485:2621_2622	Parabacteroides distasonis ATCC 8503:2621_2622	5.57461	1.50407	24.838	0.0145772	0.239067	46	1	1	BDI_2232;BDI_2233	mobilization protein BmgB;transposase	No
435591	435591.PRJNA13485:2828_2831;3511_3514;3533_3539;4304_4305	Parabacteroides distasonis ATCC 8503:2828_2831 and 3 segments	6.68305	1.74665	30.2031	0.00800046	0.239067	46	4	13	BDI_2411;BDI_2935;BDI_2936;BDI_2937;BDI_2938;BDI_2950;BDI_2951;BDI_2952;BDI_2953;BDI_2954;BDI_2955;BDI_3517	conserved hypothetical protein;ABC transporter ATP-binding protein;arylsulfatase regulator;conserved hypothetical protein;conserved hypothetical protein, putative regulatory protein with a cAMP-binding domain;2-amino-3-ketobutyrate CoA ligase;conserved hypothetical protein;putative hemolysin;putative hemolysin;conserved hypothetical protein;putative fimbrilin precursor	No
435591	435591.PRJNA13485:3264_3276	Parabacteroides distasonis ATCC 8503:3264_3276	0.178109	0.0425809	0.659511	0.0124594	0.239067	46	1	12	BDI_2743;BDI_2744;BDI_2745;BDI_2746;BDI_2747;BDI_2748;BDI_2749	glycoside hydrolase family 13, candidate alpha-glycosidase;putative outer membrane protein probably involved in nutrient binding;putative outer membrane protein, probably involved in nutrient binding;glycoside hydrolase family 13, candidate alpha-glycosidase;putative NADH-dependent dyhydrogenase;putative multi-domain protein;two-component system sensor histidine kinase/response regulator, hybrid	No
435591	435591.PRJNA13485:342_344;402_403;732_734;734_735;765_767;1154_1163;1166_1173;1654_1655;1852_1854;1856_1858;1858_1860;2096_2102;2114_2117;2323_2325;2325_2327;2562_2563;2689_2691;3260_3261;3391_3393;3393_3395;3440_3442;3652_3654;3760_3762;4100_4104;4156_4158;4175_4180;4380_4382;4382_4391;4478_4480;4480_4482	Parabacteroides distasonis ATCC 8503:342_344 and 29 segments	5.92701	1.29068	35.2732	0.0301719	0.274899	46	30	84	BDI_0305;BDI_0306;BDI_0307;BDI_0308;BDI_0309;BDI_0350;BDI_0351;BDI_0620;BDI_0621;BDI_0643;BDI_0644;BDI_0990;BDI_0991;BDI_0994;BDI_0995;BDI_0996;BDI_0997;BDI_0998;BDI_0999;BDI_1000;BDI_1003;BDI_1004;BDI_1005;BDI_1006;BDI_1007;BDI_1008;BDI_1009;BDI_1010;BDI_1011;BDI_1012;BDI_1013;BDI_1423;BDI_1579;BDI_1580;BDI_1582;BDI_1583;BDI_1584;BDI_1585;BDI_1764;BDI_1765;BDI_1766;BDI_1776;BDI_1960;BDI_1961;BDI…	transposase;conserved hypothetical protein;transcriptional regulator;ribosomal protein L21;ribosomal protein L27;choloylglycine hydrolase;uncharacterized Fe-S center protein, putative ferredoxin;non-specific DNA-binding protein Dps;two-component sensor histidine kinase, with response regulator receiver domain;conserved hypothetical protein;putative Na+/sulphate transporter;putative transcriptiona…	No
435591	435591.PRJNA13485:3494_3495	Parabacteroides distasonis ATCC 8503:3494_3495	5.16127	1.31515	23.8137	0.024175	0.274899	46	1	1	BDI_2921;BDI_2922	glycosyltransferase family 32	No
435591	435591.PRJNA13485:3763_3764	Parabacteroides distasonis ATCC 8503:3763_3764	4.68629	1.15307	24.9019	0.0433658	0.314767	46	1	1	BDI_3126	putative outer membrane protein, probably involved in nutrient binding	No
435591	435591.PRJNA13485:3961_3962	Parabacteroides distasonis ATCC 8503:3961_3962	6.50458	1.42906	47.1313	0.0281956	0.274899	46	1	1	BDI_3278;BDI_3279	conserved hypothetical protein;conserved hypothetical protein	No
435591	435591.PRJNA13485:4428_4429	Parabacteroides distasonis ATCC 8503:4428_4429	6.18266	1.5315	30.0376	0.0143966	0.239067	46	1	1	BDI_3615;BDI_3616	putative nucleoside-diphosphate sugar epimerase/dehydrase;dTDP-glucose 4,6-dehydratase	No
435591	435591.PRJNA13485:451_454;1373_1381;1455_1472;2945_2947;3016_3021;3034_3038;3214_3219;3562_3566;3771_3773;3861_3862;4037_4050;4351_4352	Parabacteroides distasonis ATCC 8503:451_454 and 11 segments	3.95776	1.12692	15.2412	0.0363379	0.29797	46	12	65	BDI_0395;BDI_0396;BDI_1178;BDI_1179;BDI_1180;BDI_1181;BDI_1182;BDI_1183;BDI_1184;BDI_1185;BDI_1186;BDI_1255;BDI_1256;BDI_1257;BDI_1258;BDI_1259;BDI_1260;BDI_1261;BDI_1262;BDI_1263;BDI_1264;BDI_1265;BDI_1266;BDI_2498;BDI_2499;BDI_2548;BDI_2549;BDI_2562;BDI_2563;BDI_2706;BDI_2707;BDI_2708;BDI_2709;BDI_2710;BDI_2975;BDI_2976;BDI_2977;BDI_3129;BDI_3189;BDI_3190;BDI_3333;BDI_3334;BDI_3335;BDI_3336;BDI…	putative ferredoxin-type protein;aldo/keto reductase;putative helicase;conserved hypothetical protein;conserved hypothetical protein;uncharacterized protein predicted to be involved in DNA repair;exonuclease, RecB family;conserved hypothetical protein;uncharacterized protein predicted to be involved in DNA repair;putative GAF domain-containing protein involved in signal transduction;clindamycin r…	No
435591	435591.PRJNA13485:702_706;708_709;4011_4015;4268_4271;4489_4495	Parabacteroides distasonis ATCC 8503:702_706 and 4 segments	3.84653	1.05556	15.3958	0.0460635	0.314767	46	5	18	BDI_0599;BDI_0600;BDI_0601;BDI_0602;BDI_0603;BDI_3314;BDI_3315;BDI_3316;BDI_3485;BDI_3672;BDI_3673;BDI_3674;BDI_3675	putative outer membrane protein, probably involved in nutrient binding;conserved hypothetical protein;conserved hypothetical protein;putative outer membrane protein, probably involved in nutrient binding;conserved hypothetical protein;acyltransferase;conserved hypothetical protein;two-component system sensor histidine kinase, with response regulator receiver domain;putative outer membrane protein…	No
411477	411477.PRJNA18193:1606_1618;3580_3594;3594_3595;3595_3603;4097_4098	Parabacteroides merdae ATCC 43184:1606_1618 and 4 segments	0.110139	0.0155654	0.55939	0.0132419	0.314594	35	5	36	PARMER_03600;PARMER_03601;PARMER_03602;PARMER_03603;PARMER_03604;PARMER_03605;PARMER_00711;PARMER_00712;PARMER_00713;PARMER_00714;PARMER_00715;PARMER_00716;PARMER_00717;PARMER_00718;PARMER_00719;PARMER_00720;PARMER_00721;PARMER_00722;PARMER_00723;PARMER_00724;PARMER_00725;PARMER_00726;PARMER_00727;PARMER_00728	DNA-binding helix-turn-helix protein;HipA-like C-terminal domain protein;SNF2 family N-terminal domain protein;type I site-specific deoxyribonuclease, HsdR family;type I restriction modification DNA specificity domain protein;type I restriction-modification system, M subunit;DNA-binding helix-turn-helix protein;DNA binding domain, excisionase family;site-specific recombinase, phage integrase fami…	No
411477	411477.PRJNA18193:2958_2960	Parabacteroides merdae ATCC 43184:2958_2960	0.0514703	0.00198865	0.435425	0.0217847	0.314594	35	1	2	PARMER_02652;PARMER_02653;PARMER_02654	helicase associated domain protein;transcriptional regulator, Fis family	No
411477	411477.PRJNA18193:301_302	Parabacteroides merdae ATCC 43184:301_302	0.158952	0.0225863	0.794678	0.0375468	0.413014	35	1	1	PARMER_01011;PARMER_00681		No
411477	411477.PRJNA18193:3715_3723	Parabacteroides merdae ATCC 43184:3715_3723	0.117462	0.015423	0.608595	0.0189595	0.314594	35	1	8	PARMER_00842;PARMER_00843;PARMER_00844;PARMER_00845;PARMER_00846;PARMER_00847;PARMER_00848	arylsulfatase;SusD family protein;TonB-linked outer membrane protein, SusC/RagA family;sigma factor regulatory protein, FecR/PupR family;RNA polymerase sigma-70 factor	No
411477	411477.PRJNA18193:797_801;801_803;803_804;879_880;1618_1620;1860_1862;2569_2570;2924_2925;3005_3007;3490_3492;3492_3504;4094_4095	Parabacteroides merdae ATCC 43184:797_801 and 11 segments	0.124757	0.016113	0.643493	0.0228795	0.314594	35	12	31	PARMER_04308;PARMER_04309;PARMER_04310;PARMER_04311;PARMER_04312;PARMER_04313;PARMER_04314;PARMER_04315;PARMER_04316;PARMER_04408;PARMER_03605;PARMER_03606;PARMER_03607;PARMER_02655;PARMER_02876;PARMER_02877;PARMER_02878;PARMER_02248;PARMER_02249;PARMER_02617;PARMER_02618;PARMER_01147;PARMER_01148;PARMER_01632;PARMER_01633;PARMER_01634;PARMER_01635;PARMER_01636;PARMER_01637;PARMER_01638;PARMER_01…	oxidoreductase, short chain dehydrogenase/reductase family protein;oxidoreductase, aldo/keto reductase family protein;flavin reductase;twin arginine-targeting protein translocase, TatA/E family;twin arginine-targeting protein translocase TatC;ATPase/histidine kinase/DNA gyrase B/HSP90 domain protein;Sigma-54 interaction domain protein;kelch repeat protein;SNF2 family N-terminal domain protein;tra…	No
1160721	1160721.PRJEA88543:1006_1011;1024_1025;1055_1056	Ruminococcus bicirculans:1006_1011 and 2 segments	0.0248414	0.000234842	0.506021	0.0437825	0.789695	18	3	7	RBI_I00883;RBI_I00884;RBI_I00885;RBI_I00886;RBI_I00887;RBI_I00888;RBI_I00889;RBI_I00890;RBI_I00907;RBI_I00936	RNA polymerase sigma factor;hypothetical protein predicted by Glimmer/Critica	No
1160721	1160721.PRJEA88543:1639_1641	Ruminococcus bicirculans:1639_1641	24.1385	1.98482	960.455	0.032184	0.789695	18	1	2	RBI_I01473;RBI_I01474;RBI_I01475	pilus assembly protein;putative type IV pilin	No
657321	657321.PRJNA39153:112_113	Ruminococcus bromii L2-63:112_113	18.0927	1.76931	458.962	0.0347651	0.417181	26	1	1	RBR_01240	Cna protein B-type domain.	No
657321	657321.PRJNA39153:1810_1811	Ruminococcus bromii L2-63:1810_1811	22.1011	2.68989	525.681	0.0134027	0.346266	26	1	1	RBR_17250;RBR_17260		No
657321	657321.PRJNA39153:2162_2164;2164_2165	Ruminococcus bromii L2-63:2162_2164;2164_2165	11.4468	1.83051	110.286	0.0159303	0.346266	26	2	3	RBR_20900;RBR_20910;RBR_20920;RBR_20930;RBR_20940;RBR_20950;RBR_20960;RBR_20970	Predicted transcriptional regulator;Bacterial transcription activator, effector binding domain.;Regulator of competence-specific genes;Acetyltransferase, GNAT family	No
657321	657321.PRJNA39153:31_34	Ruminococcus bromii L2-63:31_34	13.7224	1.77714	225.342	0.0279953	0.403132	26	1	3	RBR_00340;RBR_00350;RBR_00360	Site-specific recombinases, DNA invertase Pin homologs;Growth inhibitor	No
657321	657321.PRJNA39153:530_532;1305_1307	Ruminococcus bromii L2-63:530_532;1305_1307	26.0843	2.53956	848.445	0.019237	0.346266	26	2	4	RBR_05000;RBR_12380;RBR_12390;RBR_12400	Sugar transferases involved in lipopolysaccharide synthesis;Sugar transferases involved in lipopolysaccharide synthesis	No
657321	657321.PRJNA39153:6_8	Ruminococcus bromii L2-63:6_8	0.0904771	0.00411408	0.714675	0.0470608	0.454532	26	1	2	RBR_00150;RBR_00160;RBR_00170		No
657321	657321.PRJNA39153:62_64	Ruminococcus bromii L2-63:62_64	15.1336	2.10667	205.836	0.0161972	0.346266	26	1	2	RBR_00690;RBR_00700	Predicted ATP-dependent serine protease;adenosine deaminase	No
411470	411470.PRJNA18179:1496_1510;1510_1515;1515_1520;1520_1525;1525_1531	Ruminococcus gnavus ATCC 29149:1496_1510 and 4 segments	18.2232	1.45109	746.28	0.0455692	0.623488	21	5	35	RUMGNA_02253;RUMGNA_02254;RUMGNA_02255;RUMGNA_02256;RUMGNA_02257;RUMGNA_02258;RUMGNA_02259;RUMGNA_02260;RUMGNA_02261;RUMGNA_02262;RUMGNA_02263;RUMGNA_02264;RUMGNA_02265;RUMGNA_02266;RUMGNA_02267;RUMGNA_02268;RUMGNA_02269;RUMGNA_02270;RUMGNA_02271;RUMGNA_02272;RUMGNA_02273;RUMGNA_02274;RUMGNA_02275;RUMGNA_02276;RUMGNA_02277;RUMGNA_02278;RUMGNA_02279;RUMGNA_02280;RUMGNA_02281;RUMGNA_02282;RUMGNA_02…	DNA-binding helix-turn-helix protein;SpoVG;relaxase/mobilization nuclease domain protein;single-strand binding family protein;mannosyl-glycoprotein endo-beta-N-acetylglucosaminidase;putative sortase, SrtB family;LPXTG-motif cell wall anchor domain protein;sortase family protein;Cna protein B-type domain protein;LPXTG-motif cell wall anchor domain protein;exonuclease;replication initiator protein …	No
411470	411470.PRJNA18179:202_203;1635_1637;1637_1639	Ruminococcus gnavus ATCC 29149:202_203 and 2 segments	167.054	4.49102	82837.7	0.0242912	0.623488	21	3	5	RUMGNA_03531;RUMGNA_02133;RUMGNA_02134;RUMGNA_02135;RUMGNA_02136;RUMGNA_02137;RUMGNA_02138;RUMGNA_02139	N-acetylmuramoyl-L-alanine amidase;bile acid 7-dehydroxylase 1/3;nicotinamide mononucleotide transporter PnuC;kinase, PfkB family;ADP-ribosylglycohydrolase;UbiC transcription regulator-associated domain protein	No
411470	411470.PRJNA18179:2938_2940	Ruminococcus gnavus ATCC 29149:2938_2940	0.0619863	0.00172248	0.74333	0.0481726	0.623488	21	1	2	RUMGNA_00813;RUMGNA_00814		No
411470	411470.PRJNA18179:9_11;11_14;14_18;92_94;227_229;229_232;285_288;290_292;300_302;304_305;366_368;422_423;425_427;438_439;556_557;588_591;719_720;890_892;901_903;903_904;960_961;969_970;1005_1006;1112_1114;1137_1140;1140_1147;1150_1152;1165_1170;1175_1177;1203_1209;1221_1226;1226_1227;1410_1420;1535_1537;1727_1731;1876_1877;2336_2337;2407_2411;2474_2475;2559_2561;2561_2562;2571_2575;2591_2593;2593…	Ruminococcus gnavus ATCC 29149:9_11 and 54 segments	113.111	3.01896	39456.6	0.0327797	0.623488	21	55	149	RUMGNA_03953;RUMGNA_03954;RUMGNA_03955;RUMGNA_03956;RUMGNA_03957;RUMGNA_03958;RUMGNA_03959;RUMGNA_03960;RUMGNA_03961;RUMGNA_03962;RUMGNA_03895;RUMGNA_03896;RUMGNA_03839;RUMGNA_03838;RUMGNA_03549;RUMGNA_03550;RUMGNA_03551;RUMGNA_03552;RUMGNA_03553;RUMGNA_03554;RUMGNA_03555;RUMGNA_03556;RUMGNA_03612;RUMGNA_03613;RUMGNA_03615;RUMGNA_03616;RUMGNA_03617;RUMGNA_03624;RUMGNA_03625;RUMGNA_03627;RUMGNA_03…	methyltransferase domain protein;MATE efflux family protein;SPFH/Band 7/PHB domain protein;GntP family permease;glycerate kinase family protein;ABC transporter, ATP-binding protein;rubredoxin;alcohol dehydrogenase, iron-dependent;histidine kinase A domain protein;response regulator receiver domain protein;ABC transporter, ATP-binding protein;alpha-galactosidase;ABC transporter, permease protein;A…	No
657323	657323.PRJNA39149:1477_1481;1481_1483;1484_1486	Ruminococcus sp. SR1/5:1477_1481 and 2 segments	0.10885	0.0116465	0.674518	0.026329	0.892667	33	3	8	CK1_17580;CK1_17590;CK1_17600;CK1_17610;CK1_17620;CK1_17630;CK1_17640;CK1_17650;CK1_17670	Biotin carboxylase;Sugar transferases involved in lipopolysaccharide synthesis;Biotin carboxylase;Glycosyltransferase;Glycosyltransferases, probably involved in cell wall biogenesis	No
657323	657323.PRJNA39149:2620_2621	Ruminococcus sp. SR1/5:2620_2621	8.80076	1.56205	76.6451	0.0235194	0.892667	33	1	1	CK1_29700;CK1_29710;CK1_29720	Regulator of competence-specific genes;Uncharacterized conserved protein	No
657323	657323.PRJNA39149:273_274	Ruminococcus sp. SR1/5:273_274	6.49778	1.24389	43.855	0.0354701	0.892667	33	1	1	CK1_03230;CK1_03240		No
665956	665956.PRJNA40041:1095_1096;2080_2081	Subdoligranulum sp. 4_3_54A2FAA:1095_1096;2080_2081	0.0851077	0.00686062	0.585997	0.0239904	0.495678	26	2	2	HMPREF1032_02378;HMPREF1032_00270		No
665956	665956.PRJNA40041:1282_1284;1285_1287;1294_1296;1778_1780;1783_1785	Subdoligranulum sp. 4_3_54A2FAA:1282_1284 and 4 segments	0.0701109	0.00436593	0.568333	0.0255523	0.495678	26	5	10	HMPREF1032_02558;HMPREF1032_02559;HMPREF1032_02560;HMPREF1032_02561;HMPREF1032_02562;HMPREF1032_02563;HMPREF1032_02566;HMPREF1032_02567;HMPREF1032_02568;HMPREF1032_03852;HMPREF1032_03853;HMPREF1032_03855;HMPREF1032_03856;HMPREF1032_03857		No
665956	665956.PRJNA40041:1606_1608;1608_1610;1614_1624	Subdoligranulum sp. 4_3_54A2FAA:1606_1608 and 2 segments	0.134272	0.0152988	0.81928	0.0406462	0.495678	26	3	14	HMPREF1032_03709;HMPREF1032_03710;HMPREF1032_03714;HMPREF1032_03715;HMPREF1032_03716;HMPREF1032_03717;HMPREF1032_03718;HMPREF1032_03719;HMPREF1032_03720;HMPREF1032_03721		No
665956	665956.PRJNA40041:1676_1677;3675_3676	Subdoligranulum sp. 4_3_54A2FAA:1676_1677;3675_3676	0.0348218	0.00116004	0.368783	0.01563	0.495678	26	2	2	HMPREF1032_03767;HMPREF1032_03768;HMPREF1032_03538		No
665956	665956.PRJNA40041:1705_1707;3639_3640	Subdoligranulum sp. 4_3_54A2FAA:1705_1707;3639_3640	0.0467502	0.00150432	0.446793	0.0246215	0.495678	26	2	3	HMPREF1032_03791;HMPREF1032_03792;HMPREF1032_03793;HMPREF1032_03794;HMPREF1032_03795;HMPREF1032_03507;HMPREF1032_03508;HMPREF1032_03509		No
665956	665956.PRJNA40041:2949_2951;3552_3555;3563_3565;3565_3568;3576_3578;3582_3584;3632_3634;3644_3646	Subdoligranulum sp. 4_3_54A2FAA:2949_2951 and 7 segments	0.10048	0.0107556	0.642373	0.0228942	0.495678	26	8	18	HMPREF1032_01069;HMPREF1032_01070;HMPREF1032_01071;HMPREF1032_03443;HMPREF1032_03444;HMPREF1032_03445;HMPREF1032_03446;HMPREF1032_03447;HMPREF1032_03448;HMPREF1032_03449;HMPREF1032_03450;HMPREF1032_03451;HMPREF1032_03452;HMPREF1032_03458;HMPREF1032_03459;HMPREF1032_03460;HMPREF1032_03462;HMPREF1032_03463;HMPREF1032_03500;HMPREF1032_03501;HMPREF1032_03502;HMPREF1032_03503;HMPREF1032_03513;HMPREF10…	YD repeat protein;RHS repeat-associated core domain-containing protein;sucrose phosphorylase;PRTRC system protein A	No
665956	665956.PRJNA40041:3102_3103	Subdoligranulum sp. 4_3_54A2FAA:3102_3103	0.0563485	0.00191357	0.53334	0.0329372	0.495678	26	1	1	HMPREF1032_01214;HMPREF1032_01215		No

## Sheet: F
Supplemtary Data 4F. Associations (meta P <0.05) between vSVs and immune-related adverse events of melanoma
Taxonomy_ID	SV_id	SV_short_name	McCullochJA_2022.OR	McCullochJA_2022.OR_left	McCullochJA_2022.OR_right	McCullochJA_2022.p	McCullochJA_2022.fdr.p	McCullochJA_2022.N	Segments_num	SV_size	Genes	Products	candidate association
411469	411469.PRJNA18177:711_712	[Eubacterium] hallii DSM 3353:711_712	0.258926	0.0460182	0.805639	0.0496286	0.936082	19	1	1	EUBHAL_02539;EUBHAL_02540;EUBHAL_02541	initiator RepB protein	No
657318	657318.PRJNA39159:1903_1904	[Eubacterium] rectale DSM 17629:1903_1904	3.53258	1.51236	11.032	0.0102739	0.150751	37	1	1	EUR_18750	Transposase and inactivated derivatives	No
657318	657318.PRJNA39159:461_462	[Eubacterium] rectale DSM 17629:461_462	0.406417	0.162255	0.851092	0.02878	0.213082	37	1	1	EUR_04500;EUR_04510	Response regulators consisting of a CheY-like receiver domain and a winged-helix DNA-binding domain	No
657318	657318.PRJNA39159:740_741;742_745	[Eubacterium] rectale DSM 17629:740_741;742_745	0.284057	0.0824941	0.678191	0.0147916	0.150751	37	2	4	EUR_07430;EUR_07450;EUR_07460;EUR_07470;EUR_07480;EUR_07490	ATPases involved in chromosome partitioning	No
657318	657318.PRJNA39159:741_742	[Eubacterium] rectale DSM 17629:741_742	0.4272	0.171172	0.889009	0.0374546	0.223427	37	1	1	EUR_07430	ATPases involved in chromosome partitioning	No
657318	657318.PRJNA39159:745_754;756_762	[Eubacterium] rectale DSM 17629:745_754;756_762	0.341028	0.12461	0.744663	0.0150751	0.150751	37	2	15	EUR_07520;EUR_07530;EUR_07560;EUR_07580;EUR_07590;EUR_07600;EUR_07610;EUR_07620;EUR_07630;EUR_07640	DNA topoisomerase III, bacteria and conjugative plasmid;DNA primase (bacterial type);DNA methylase	No
657318	657318.PRJNA39159:762_764	[Eubacterium] rectale DSM 17629:762_764	0.429896	0.170945	0.900111	0.0402168	0.223427	37	1	2	EUR_07640	DNA methylase	No
657318	657318.PRJNA39159:767_769	[Eubacterium] rectale DSM 17629:767_769	0.396294	0.1506	0.843342	0.0298315	0.213082	37	1	2	EUR_07640;EUR_07650	DNA methylase	No
657318	657318.PRJNA39159:774_780	[Eubacterium] rectale DSM 17629:774_780	0.259976	0.0732412	0.642861	0.0121176	0.150751	37	1	6	EUR_07710;EUR_07720;EUR_07730;EUR_07740;EUR_07750;EUR_07760	Predicted transcriptional regulators;Response regulators consisting of a CheY-like receiver domain and a winged-helix DNA-binding domain;Signal transduction histidine kinase;ABC-type antimicrobial peptide transport system, ATPase component;ABC-type transport system, involved in lipoprotein release, permease component	No
657318	657318.PRJNA39159:782_784	[Eubacterium] rectale DSM 17629:782_784	0.275433	0.0882806	0.64244	0.00866003	0.150751	37	1	2	EUR_07800	Site-specific recombinase XerD	No
717959	717959.PRJNA45913:993_994	Alistipes shahii WAL 8301:993_994	2.96174	1.24801	9.2244	0.0275544	0.869986	27	1	1	AL1_08650;AL1_08660	Outer membrane receptor proteins, mostly Fe transport	No
245018	245018.PRJNA45957:2096_2098	Anaerostipes hadrus DSM 3319:2096_2098	0.307133	0.0975073	0.708499	0.0150974	0.310126	36	1	2	CL2_21200;CL2_21210;CL2_21220;CL2_21230;CL2_21240	Flavodoxins;transcriptional regulator, MerR family;Acetyltransferase (isoleucine patch superfamily);Aldo/keto reductases, related to diketogulonate reductase	No
245018	245018.PRJNA45957:2369_2376	Anaerostipes hadrus DSM 3319:2369_2376	0.281067	0.0767678	0.693114	0.0179666	0.310126	36	1	7	CL2_23870;CL2_23880;CL2_23890;CL2_23900;CL2_23910;CL2_23920	plasmid mobilization system relaxase;ABC-type transport system, involved in lipoprotein release, permease component;ABC-type antimicrobial peptide transport system, ATPase component;His Kinase A (phosphoacceptor) domain./Histidine kinase-, DNA gyrase B-, and HSP90-like ATPase.;Response regulators consisting of a CheY-like receiver domain and a winged-helix DNA-binding domain	No
245018	245018.PRJNA45957:325_327	Anaerostipes hadrus DSM 3319:325_327	0.328895	0.109398	0.760046	0.0206751	0.310126	36	1	2	CL2_03550;CL2_03560	Predicted transcriptional regulators	No
245018	245018.PRJNA45957:899_906	Anaerostipes hadrus DSM 3319:899_906	0.38809	0.137219	0.862445	0.0363316	0.312253	36	1	7	CL2_09230;CL2_09240;CL2_09250;CL2_09260;CL2_09270;CL2_09290;CL2_09300	Excisionase from transposon Tn916.;Transposase and inactivated derivatives;isoaspartyl dipeptidase IadA;transporter, NhaC family (TC 2.A.35);Integrase core domain.	No
411901	411901.PRJNA18163:2732_2733	Bacteroides caccae ATCC 43185:2732_2733	0.39681	0.145608	0.87333	0.0372858	0.599458	32	1	1	BACCAC_01219;BACCAC_01220	RHS repeat-associated core domain protein	No
411901	411901.PRJNA18163:3216_3219;3219_3222	Bacteroides caccae ATCC 43185:3216_3219;3219_3222	0.370019	0.141803	0.80029	0.0212589	0.599458	32	2	6	BACCAC_01580;BACCAC_01581;BACCAC_01583;BACCAC_01582;BACCAC_01584		No
657309	657309.PRJNA39177:1601_1602;1613_1614;1614_1615;1615_1616;1618_1620;1622_1628;1628_1630;1630_1632;1640_1641	Bacteroides xylanisolvens XB1A:1601_1602 and 8 segments	3.18627	1.25857	11.2833	0.031436	0.243903	24	9	17	BXY_13690;BXY_13770;BXY_13780;BXY_13790;BXY_13800;BXY_13810;BXY_13820;BXY_13850;BXY_13860;BXY_13870;BXY_13880;BXY_13890;BXY_13900;BXY_13940;BXY_13950	Predicted metal-binding protein;Protein of unknown function (DUF3408).;Protein of unknown function (DUF3408).;ATPases involved in chromosome partitioning;TonB-dependent Receptor Plug Domain.;Outer membrane receptor for ferrienterochelin and colicins;FOG: HEAT repeat	No
657309	657309.PRJNA39177:3059_3068	Bacteroides xylanisolvens XB1A:3059_3068	0.202923	0.0405254	0.610906	0.0161863	0.243903	24	1	9	BXY_25100;BXY_25110;BXY_25130;BXY_25140;BXY_25150;BXY_25160;BXY_25170;BXY_25190;BXY_25200;BXY_25210	Homologues of TraJ from Bacteroides conjugative transposon.;Conjugative transposon protein TraO.	No
657309	657309.PRJNA39177:3068_3069	Bacteroides xylanisolvens XB1A:3068_3069	0.22494	0.0486722	0.641905	0.0176204	0.243903	24	1	1	BXY_25210;BXY_25220;BXY_25230		No
657309	657309.PRJNA39177:3071_3073	Bacteroides xylanisolvens XB1A:3071_3073	0.325044	0.0937171	0.816979	0.0343865	0.243903	24	1	2	BXY_25280;BXY_25290;BXY_25300	Site-specific DNA methylase	No
657309	657309.PRJNA39177:4279_4280	Bacteroides xylanisolvens XB1A:4279_4280	0.337896	0.101767	0.822584	0.0339602	0.243903	24	1	1	BXY_34070;BXY_34080	Site-specific recombinase XerD	No
657309	657309.PRJNA39177:44_45;98_99;112_113;122_124;535_536;1278_1279;1287_1288;1288_1290;1355_1356;1723_1724;1777_1778;1778_1779;2173_2174;2557_2558;2559_2560;2717_2718;3075_3076;5570_5571	Bacteroides xylanisolvens XB1A:44_45 and 17 segments	0.119487	0.00987104	0.472091	0.0201591	0.243903	24	18	20	BXY_00500;BXY_00510;BXY_00520;BXY_00960;BXY_00970;BXY_01160;BXY_01170;BXY_04400;BXY_04410;BXY_11060;BXY_11150;BXY_11160;BXY_11710;BXY_11720;BXY_14560;BXY_14570;BXY_15000;BXY_15010;BXY_18470;BXY_18480;BXY_18490;BXY_21320;BXY_21330;BXY_21340;BXY_22370;BXY_25330;BXY_25340;BXY_45690	Inner membrane protein involved in colicin E2 resistance;transcriptional regulator;Uncharacterized oxidoreductases, Fe-dependent alcohol dehydrogenase family;glutamate synthase (NADH) small subunit;glutamate synthase (NADH) large subunit;Response regulators consisting of a CheY-like receiver domain and a winged-helix DNA-binding domain;Signal transduction histidine kinase;Smr domain./Domain of un…	No
657309	657309.PRJNA39177:4760_4761	Bacteroides xylanisolvens XB1A:4760_4761	0.336197	0.0999053	0.827252	0.0355692	0.243903	24	1	1	BXY_38090;BXY_38100;BXY_38110	DNA repair proteins;Antirestriction protein	No
216816	216816.PRJNA251950:1460_1462;1465_1466	Bifidobacterium longum:1460_1462;1465_1466	0.115846	0.00471708	0.54869	0.0490611	0.778949	21	2	3	GS08_06485;GS08_06495;GS08_06515;GS08_06520	transposase;integrase;ATPase AAA;transposase	No
1408428	1408428.PRJNA223063:709_710	Bilophila wadsworthia ATCC 49260:709_710	4.30365	1.52666	20.1947	0.0205784	0.657495	26	1	1	JNJP01000064_gene610;JNJP01000064_gene611		No
411459	411459.PRJNA18147:2955_2956	Blautia obeum ATCC 29174:2955_2956	0.296172	0.0711935	0.812348	0.0403135	0.717877	31	1	1	RUMOBE_00575;RUMOBE_00576;RUMOBE_00577	sigma-70, region 4;DNA-binding helix-turn-helix protein	No
1121115	1121115.PRJNA195783:1218_1219	Blautia wexlerae DSM 19850:1218_1219	0.212621	0.0635405	0.508501	0.00261862	0.0293706	45	1	1	AXVN01000001_gene1086;AXVN01000001_gene1087		No
1121115	1121115.PRJNA195783:1849_1852;2675_2676	Blautia wexlerae DSM 19850:1849_1852;2675_2676	0.47746	0.216967	0.938587	0.0435833	0.14437	45	2	4	AXVN01000159_gene1648;AXVN01000159_gene1649;AXVN01000159_gene1650;AXVN01000159_gene1651;AXVN01000141_gene2386		No
1121115	1121115.PRJNA195783:2080_2081	Blautia wexlerae DSM 19850:2080_2081	0.461347	0.214733	0.881515	0.0285484	0.107314	45	1	1	AXVN01000053_gene1852		No
1121115	1121115.PRJNA195783:2667_2668	Blautia wexlerae DSM 19850:2667_2668	0.377398	0.150417	0.789001	0.0185189	0.0755	45	1	1	AXVN01000113_gene2376;AXVN01000113_gene2377		No
1121115	1121115.PRJNA195783:2787_2796	Blautia wexlerae DSM 19850:2787_2796	0.138263	0.0254085	0.394944	0.00273745	0.0293706	45	1	9	AXVN01000056_gene2498;AXVN01000056_gene2499;AXVN01000056_gene2500;AXVN01000056_gene2501;AXVN01000056_gene2502;AXVN01000056_gene2503;AXVN01000056_gene2504;AXVN01000056_gene2505;AXVN01000056_gene2506;AXVN01000056_gene2507		No
1121115	1121115.PRJNA195783:2796_2797	Blautia wexlerae DSM 19850:2796_2797	0.417843	0.18848	0.810087	0.0167514	0.0755	45	1	1	AXVN01000056_gene2507;AXVN01000056_gene2508		No
1121115	1121115.PRJNA195783:3082_3087	Blautia wexlerae DSM 19850:3082_3087	0.355055	0.131635	0.765578	0.0180139	0.0755	45	1	5	AXVN01000010_gene2768;AXVN01000010_gene2769;AXVN01000010_gene2770;AXVN01000010_gene2771		No
1121115	1121115.PRJNA195783:3534_3537	Blautia wexlerae DSM 19850:3534_3537	0.246907	0.0769657	0.595818	0.00621896	0.0366228	45	1	3	AXVN01000013_gene3201;AXVN01000013_gene3202;AXVN01000013_gene3203;AXVN01000013_gene3204;AXVN01000013_gene3205;AXVN01000013_gene3206		No
1121115	1121115.PRJNA195783:3538_3539	Blautia wexlerae DSM 19850:3538_3539	0.289372	0.111768	0.605162	0.00313366	0.0293706	45	1	1	AXVN01000013_gene3207;AXVN01000013_gene3208;AXVN01000013_gene3209		No
1121115	1121115.PRJNA195783:3539_3540;3545_3547	Blautia wexlerae DSM 19850:3539_3540;3545_3547	0.237598	0.078779	0.530628	0.00222435	0.0293706	45	2	3	AXVN01000013_gene3209;AXVN01000013_gene3210;AXVN01000013_gene3214;AXVN01000013_gene3215;AXVN01000013_gene3216;AXVN01000013_gene3217		No
1121115	1121115.PRJNA195783:3541_3545	Blautia wexlerae DSM 19850:3541_3545	0.242472	0.0833201	0.540103	0.00229499	0.0293706	45	1	4	AXVN01000013_gene3212;AXVN01000013_gene3213;AXVN01000013_gene3214		No
1121115	1121115.PRJNA195783:3840_3846	Blautia wexlerae DSM 19850:3840_3846	0.413008	0.181135	0.813793	0.0183481	0.0755	45	1	6	AXVN01000067_gene3464;AXVN01000067_gene3465;AXVN01000067_gene3466;AXVN01000067_gene3467;AXVN01000067_gene3468;AXVN01000067_gene3469;AXVN01000067_gene3470;AXVN01000067_gene3471;AXVN01000067_gene3472		No
1121115	1121115.PRJNA195783:4425_4426	Blautia wexlerae DSM 19850:4425_4426	0.28031	0.100366	0.606996	0.0044333	0.0293706	45	1	1	AXVN01000154_gene3994;AXVN01000154_gene3995		No
1121115	1121115.PRJNA195783:4493_4499	Blautia wexlerae DSM 19850:4493_4499	0.276399	0.100398	0.613061	0.00439388	0.0293706	45	1	6	AXVN01000087_gene4056;AXVN01000087_gene4057;AXVN01000087_gene4058;AXVN01000087_gene4059;AXVN01000087_gene4060;AXVN01000087_gene4061;AXVN01000087_gene4062;AXVN01000087_gene4063		No
1121115	1121115.PRJNA195783:609_611;1715_1716;1769_1770;4064_4065;4413_4414;4414_4415	Blautia wexlerae DSM 19850:609_611 and 5 segments	0.196586	0.0512565	0.500591	0.00370383	0.0293706	45	6	7	AXVN01000155_gene551;AXVN01000155_gene552;AXVN01000155_gene553;AXVN01000003_gene1518;AXVN01000003_gene1577;AXVN01000003_gene1578;AXVN01000016_gene3665;AXVN01000016_gene3666;AXVN01000016_gene3667;AXVN01000152_gene3980;AXVN01000152_gene3981;AXVN01000152_gene3982;AXVN01000152_gene3983		No
1121115	1121115.PRJNA195783:674_675	Blautia wexlerae DSM 19850:674_675	0.46127	0.212272	0.887652	0.0303718	0.107314	45	1	1	AXVN01000200_gene607;AXVN01000200_gene608		No
562	562.PRJNA242851:383_389;1691_1692;2876_2881;3402_3406;4197_4198;4328_4329;4374_4379;5034_5035;5250_5260	Escherichia coli:383_389 and 8 segments	4.61891	1.3198	26.2785	0.0361963	0.324253	19	9	34	ECONIH1_01910;ECONIH1_01915;ECONIH1_01920;ECONIH1_01925;ECONIH1_01930;ECONIH1_01935;ECONIH1_01940;ECONIH1_08455;ECONIH1_08460;ECONIH1_14230;ECONIH1_14235;ECONIH1_14240;ECONIH1_14245;ECONIH1_14250;ECONIH1_16815;ECONIH1_16820;ECONIH1_16825;ECONIH1_16830;ECONIH1_20860;ECONIH1_20865;ECONIH1_20870;ECONIH1_21515;ECONIH1_21700;ECONIH1_21705;ECONIH1_21710;ECONIH1_21715;ECONIH1_24995;ECONIH1_25000;ECONIH1…	lac repressor;transcriptional regulator;3-(3-hydroxyphenyl)propionate hydroxylase;3-(2,3-dihydroxyphenyl)propionate dioxygenase;2-hydroxy-6-oxo-6-phenylhexa-2,4-dienoate hydrolase;2-keto-4-pentenoate hydratase;acetaldehyde dehydrogenase;type IV secretion protein Rhs;H repeat-associated protein YdcC;hydrogenase 4 subunit D;hydrogenase 4 membrane subunit;hydrogenase;formate hydrogenlyase complex ir…	No
562	562.PRJNA242851:3865_3871;3871_3872;4316_4323;4537_4552	Escherichia coli:3865_3871 and 3 segments	0.297526	0.0746463	0.860304	0.0439468	0.324253	19	4	29	ECONIH1_19170;ECONIH1_19175;ECONIH1_19180;ECONIH1_19185;ECONIH1_19190;ECONIH1_19195;ECONIH1_19200;ECONIH1_19205;ECONIH1_21455;ECONIH1_21460;ECONIH1_21465;ECONIH1_21470;ECONIH1_21475;ECONIH1_21480;ECONIH1_21485;ECONIH1_21490;ECONIH1_22500;ECONIH1_22505;ECONIH1_22510;ECONIH1_22515;ECONIH1_22520;ECONIH1_22525;ECONIH1_22530;ECONIH1_22535;ECONIH1_22540;ECONIH1_22545;ECONIH1_22550;ECONIH1_22555;ECONIH1…	sugar kinase;sugar ABC transporter permease;D-ribose transporter ATP-binding protein;sugar ABC transporter;tagatose-bisphosphate aldolase;DeoR faimly transcriptional regulator;sugar kinase;sugar isomerase;transcriptional regulator;aldolase;PTS fructose transporter subunit IIC;PTS fructose transporter subunit IIB;FrvA;LicR;LysR family transcriptional regulator;permease;glutamyl-tRNA amidotransfera…	No
562	562.PRJNA242851:643_645;1081_1082;4223_4224;4672_4675	Escherichia coli:643_645 and 3 segments	9.56392	1.84231	145.248	0.0310429	0.324253	19	4	7	ECONIH1_03285;ECONIH1_03290;ECONIH1_05495;ECONIH1_20965;ECONIH1_20970;ECONIH1_20975;ECONIH1_23160;ECONIH1_23165;ECONIH1_23175;ECONIH1_23180;ECONIH1_23185;ECONIH1_23190	type VI secretion system Vgr family protein;transposase;rhsA;lyase;rhsA;transposase, IS1 family protein;transposase, IS1 family protein;transposase	No
709991	709991.PRJNA43469:2009_2011;2017_2018	Odoribacter splanchnicus DSM 20712:2009_2011;2017_2018	3.57979	1.27347	16.6893	0.0395539	0.392426	21	2	3	Odosp_1685;Odosp_1686;Odosp_1689;Odosp_1690		No
709991	709991.PRJNA43469:2018_2020	Odoribacter splanchnicus DSM 20712:2018_2020	8.26963	2.08552	93.0533	0.0182266	0.316529	21	1	2	Odosp_1690;Odosp_1691;Odosp_1692		No
709991	709991.PRJNA43469:2020_2023	Odoribacter splanchnicus DSM 20712:2020_2023	5.99463	1.75016	47.5622	0.0220834	0.316529	21	1	3	Odosp_1692;Odosp_1693;Odosp_1694;Odosp_1695	transcriptional regulator, AraC family	No
709991	709991.PRJNA43469:2029_2030	Odoribacter splanchnicus DSM 20712:2029_2030	5.5662	1.73564	36.9911	0.0188831	0.316529	21	1	1	Odosp_1703		No
435591	435591.PRJNA13485:1544_1561;1939_1956	Parabacteroides distasonis ATCC 8503:1544_1561;1939_1956	0.546212	0.288785	0.957134	0.0440274	0.179797	46	2	34	BDI_1326;BDI_1327;BDI_1328;BDI_1329;BDI_1330;BDI_1331;BDI_1332;BDI_1333;BDI_1335;BDI_1336;BDI_1337;BDI_1338;BDI_1339;BDI_1340;BDI_1341;BDI_1342;BDI_1641;BDI_1642;BDI_1643;BDI_1644;BDI_1645;BDI_1646;BDI_1647;BDI_1648;BDI_1649;BDI_1650;BDI_1651;BDI_1652;BDI_1653;BDI_1654;BDI_1655;BDI_1656	putative two-component system sensor histidine kinase;putative peptidase;D-threonine aldolase, metal-activated pyridoxal enzyme;putative translation initiation inhibitor;H+/gluconate symporter and related permease;putative ABC transport system, membrane protein;putative ABC transporter permease protein;putative ABC transporter ATP-binding protein;putative membrane protein;outer membrane efflux pr…	No
435591	435591.PRJNA13485:2505_2506	Parabacteroides distasonis ATCC 8503:2505_2506	0.453082	0.226088	0.819156	0.014181	0.171186	46	1	1	BDI_2123	transposase in mobilizable transposon, tnpA protein	No
435591	435591.PRJNA13485:2507_2508	Parabacteroides distasonis ATCC 8503:2507_2508	0.412886	0.199634	0.755699	0.00786093	0.171186	46	1	1	BDI_2124;BDI_2125	integrase;mobilizable transposon, tnpC protein	No
435591	435591.PRJNA13485:2510_2511	Parabacteroides distasonis ATCC 8503:2510_2511	0.558661	0.300516	0.972793	0.0485937	0.179797	46	1	1	BDI_2128;BDI_2129	conserved hypothetical protein;conserved hypothetical protein	No
435591	435591.PRJNA13485:2545_2546;2546_2547	Parabacteroides distasonis ATCC 8503:2545_2546;2546_2547	0.514495	0.271905	0.904379	0.0277598	0.171186	46	2	2	BDI_2158;BDI_2159;BDI_2160	conserved hypothetical protein;conserved hypothetical protein	No
435591	435591.PRJNA13485:2625_2627;3941_3943;3944_3946	Parabacteroides distasonis ATCC 8503:2625_2627 and 2 segments	1.94602	1.10527	3.68352	0.0277418	0.171186	46	3	6	BDI_2238;BDI_2239;BDI_2240;BDI_2241;BDI_3259;BDI_3260;BDI_3261;BDI_3263;BDI_3264;BDI_3265	conserved hypothetical protein;conserved hypothetical protein;conserved hypothetical protein;conserved hypothetical protein;conserved hypothetical protein;transposase	No
435591	435591.PRJNA13485:340_342;850_852;868_869;2512_2514;4644_4646;4646_4647;4732_4734	Parabacteroides distasonis ATCC 8503:340_342 and 6 segments	0.528599	0.271679	0.944554	0.0411241	0.179797	46	7	12	BDI_0304;BDI_0305;BDI_0716;BDI_0717;BDI_0718;BDI_0739;BDI_0740;BDI_2130;BDI_2131;BDI_3811;BDI_3812;BDI_3813;BDI_3901;BDI_3902	transposase;transposase;transposase;putative transposase;conserved hypothetical protein;transposase;putative transposase;putative transposase;transposase;integrase;putative transposase;transposase;putative transposase;transposase	No
435591	435591.PRJNA13485:4734_4735	Parabacteroides distasonis ATCC 8503:4734_4735	0.505963	0.263002	0.898981	0.027286	0.171186	46	1	1	BDI_3902;BDI_3903	transposase;conserved hypothetical protein	No
435591	435591.PRJNA13485:711_713;1676_1680	Parabacteroides distasonis ATCC 8503:711_713;1676_1680	1.82759	1.04324	3.43241	0.0437938	0.179797	46	2	6	BDI_0604;BDI_0605;BDI_1442;BDI_1443	transcriptional regulator, putative nickel responsive regulator;putative TonB-dependent outer membrane receptor protein;Fe-S oxidoreductase;TonB-dependent outer membrane receptor	No
435591	435591.PRJNA13485:867_868;869_870	Parabacteroides distasonis ATCC 8503:867_868;869_870	0.496277	0.258407	0.876615	0.0222965	0.171186	46	2	2	BDI_0738;BDI_0739;BDI_0740;BDI_0741	DNA primase TraC;transposase;putative transposase;integrase	No
411477	411477.PRJNA18193:2414_2416	Parabacteroides merdae ATCC 43184:2414_2416	3.13755	1.42802	8.85203	0.011553	0.378672	35	1	2	PARMER_02113	type I site-specific deoxyribonuclease, HsdR family	No
411477	411477.PRJNA18193:2418_2423	Parabacteroides merdae ATCC 43184:2418_2423	2.52132	1.20992	6.42127	0.0255088	0.378672	35	1	5	PARMER_02115;PARMER_02116;PARMER_02117;PARMER_02118;PARMER_02119	type I restriction modification DNA specificity domain protein;site-specific recombinase, phage integrase family;putative type I restriction-modification system, M subunit	No
1160721	1160721.PRJEA88543:1449_1454	Ruminococcus bicirculans:1449_1454	5.60195	1.49528	53.8446	0.0412765	0.279752	18	1	5	RBI_I01297;RBI_I01298;RBI_I01299;RBI_I01300;RBI_I01301;RBI_I01302	conserved hypothetical protein;conserved hypothetical protein;TrsE-like protein (VirB4);conserved hypothetical protein;Sortase B;Glycoside Hydrolase Family 23 protein	No
1160721	1160721.PRJEA88543:197_198;198_199;199_200	Ruminococcus bicirculans:197_198 and 2 segments	3.10005	1.15131	12.4207	0.0485916	0.279752	18	3	3	RBI_I00164;RBI_I00165;RBI_I00166	Two-component system transcriptional regulator;Two-component system sensor histidine kinase;conserved hypothetical protein	No
657321	657321.PRJNA39153:70_80	Ruminococcus bromii L2-63:70_80	3.53175	1.47294	11.6661	0.0130889	0.209422	26	1	10	RBR_00770;RBR_00780;RBR_00790;RBR_00810;RBR_00820;RBR_00830;RBR_00840;RBR_00850;RBR_00860;RBR_00880;RBR_00890;RBR_00900	Predicted transcriptional regulator;Helix-turn-helix.;plasmid mobilization system relaxase;Predicted P-loop ATPase and inactivated derivatives;Site-specific recombinases, DNA invertase Pin homologs	No
657323	657323.PRJNA39149:2248_2249	Ruminococcus sp. SR1/5:2248_2249	2.30467	1.07701	5.99841	0.049087	0.426189	33	1	1	CK1_25640;CK1_25650	ABC-type multidrug transport system, ATPase component	No
657323	657323.PRJNA39149:2411_2412	Ruminococcus sp. SR1/5:2411_2412	0.417451	0.163522	0.892616	0.0389403	0.426189	33	1	1	CK1_27610	transposase, IS605 OrfB family, central region	No
665956	665956.PRJNA40041:1824_1826	Subdoligranulum sp. 4_3_54A2FAA:1824_1826	4.03195	1.41916	18.2844	0.0255558	0.821882	26	1	2	HMPREF1032_00016;HMPREF1032_00017		No

## Sheet: G
Supplemtary Data 4G. Associations (meta P <0.05) between dSVs and overall survival of melanoma.
Taxonomy_ID	SV_id	SV_short_name	McCullochJA_2022.HR	McCullochJA_2022.HR_left	McCullochJA_2022.HR_right	McCullochJA_2022.p	McCullochJA_2022.fdr.p	McCullochJA_2022.N	Segments_num	SV_size	Genes	Products	candidate association
657318	657318.PRJNA39159:2270_2272	[Eubacterium] rectale DSM 17629:2270_2272	9.16887	2.40536	34.9504	0.00117224	0.18873	37	1	2	EUR_21980;EUR_21990;EUR_22000;EUR_22010;EUR_22020;EUR_22030	Uncharacterized distant relative of cell wall-associated hydrolases	No
657318	657318.PRJNA39159:2820_2821	[Eubacterium] rectale DSM 17629:2820_2821	0.208214	0.0577983	0.750072	0.0164054	0.880423	37	1	1	EUR_27190;EUR_27200	nucleotidyltransferase substrate binding protein, HI0074 family;Site-specific recombinase XerD	No
657318	657318.PRJNA39159:507_509	[Eubacterium] rectale DSM 17629:507_509	4.72439	1.44093	15.4899	0.0103803	0.835611	37	1	2	EUR_04980		No
657318	657318.PRJNA39159:868_870	[Eubacterium] rectale DSM 17629:868_870	3.33445	1.07937	10.301	0.0363781	0.9938	37	1	2	EUR_08600	Acyltransferase family.	No
445970	445970.PRJNA19655:952_954;954_956	Alistipes putredinis DSM 17216:952_954;954_956	0.160041	0.0427687	0.598878	0.00649972	0.337986	39	2	4	ALIPUT_02508;ALIPUT_02509;ALIPUT_02510;ALIPUT_02511;ALIPUT_02512;ALIPUT_02513;ALIPUT_02514	putative phage terminase, large subunit, PBSX family;DNA-binding protein HU;site-specific recombinase, phage integrase family	No
717959	717959.PRJNA45913:1040_1042;1049_1051	Alistipes shahii WAL 8301:1040_1042;1049_1051	4.12843	1.20227	14.1764	0.0242828	0.726408	27	2	4	AL1_09190;AL1_09200;AL1_09210;AL1_09220;AL1_09290;AL1_09300	Bacterial mobilisation protein (MobC).;Relaxase/Mobilisation nuclease domain.;Uncharacterized conserved protein;Site-specific recombinase XerD	No
717959	717959.PRJNA45913:1460_1470	Alistipes shahii WAL 8301:1460_1470	0.244777	0.0809803	0.73988	0.0126392	0.726408	27	1	10	AL1_12760;AL1_12780;AL1_12790;AL1_12800;AL1_12810;AL1_12820;AL1_12830;AL1_12840	Protein of unknown function (DUF3244).;Outer membrane cobalamin receptor protein	No
717959	717959.PRJNA45913:2841_2842	Alistipes shahii WAL 8301:2841_2842	3.69073	1.08911	12.507	0.0359901	0.726408	27	1	1	AL1_24940;AL1_24950	Uncharacterized conserved protein	No
245018	245018.PRJNA45957:1172_1173;1203_1204;1270_1271;1432_1433	Anaerostipes hadrus DSM 3319:1172_1173 and 3 segments	0.217008	0.0585815	0.803878	0.0222128	0.851492	36	4	4	CL2_12070;CL2_12720;CL2_12750;CL2_14390;CL2_14400	D-mannitol 1-phosphate 5-dehydrogenase;Nucleotidyltransferase domain.;transposase, IS605 OrfB family, central region	No
245018	245018.PRJNA45957:1673_1674;1888_1889	Anaerostipes hadrus DSM 3319:1673_1674;1888_1889	0.284885	0.0915716	0.886297	0.0301278	0.866174	36	2	2	CL2_17100;CL2_17110;CL2_19290	1-deoxy-D-xylulose-5-phosphate synthase	No
245018	245018.PRJNA45957:2591_2593;2604_2609;2609_2616;2616_2620	Anaerostipes hadrus DSM 3319:2591_2593 and 3 segments	4.65636	1.53316	14.1418	0.00664948	0.382345	36	4	18	CL2_26020;CL2_26030;CL2_26040;CL2_26050;CL2_26060;CL2_26240;CL2_26260;CL2_26270;CL2_26280;CL2_26290;CL2_26300;CL2_26310;CL2_26320;CL2_26330;CL2_26340;CL2_26350;CL2_26360;CL2_26370;CL2_26380;CL2_26390;CL2_26410;CL2_26420;CL2_26430;CL2_26440;CL2_26450;CL2_26460;CL2_26470	VRR-NUC domain.;ATPases involved in chromosome partitioning;ParB-like nuclease domain.;phage portal protein, HK97 family;phage major capsid protein, HK97 family;Phage QLRG family, putative DNA packaging.;phage head-tail adaptor, putative, SPP1 family;Bacteriophage protein of unknown function (DUF646).;Phage tail sheath protein.;Protein of unknown function (DUF2001).;Phage XkdN-like protein.;phage…	No
245018	245018.PRJNA45957:688_690	Anaerostipes hadrus DSM 3319:688_690	0.226109	0.0774297	0.660278	0.00654512	0.382345	36	1	2	CL2_07240;CL2_07260		No
411901	411901.PRJNA18163:1715_1716	Bacteroides caccae ATCC 43185:1715_1716	0.0365677	0.00223594	0.598046	0.0203124	0.599216	32	1	1	BACCAC_02625;BACCAC_02626;BACCAC_02627	resolvase, N-terminal domain protein	No
411901	411901.PRJNA18163:1997_1999	Bacteroides caccae ATCC 43185:1997_1999	0.22633	0.0728015	0.70363	0.0102479	0.599216	32	1	2	BACCAC_02154;BACCAC_02155	site-specific recombinase, phage integrase family	No
411479	411479.PRJNA18195:1484_1485	Bacteroides uniformis ATCC 8492:1484_1485	2.23872	1.0204	4.91167	0.0443963	0.900584	56	1	1	BACUNI_01310;BACUNI_01311;BACUNI_01312;BACUNI_01313	oxidoreductase, short chain dehydrogenase/reductase family protein	No
411479	411479.PRJNA18195:2564_2566	Bacteroides uniformis ATCC 8492:2564_2566	3.22107	1.24439	8.33763	0.0159282	0.852156	56	1	2	BACUNI_03178;BACUNI_03179;BACUNI_03180;BACUNI_03181;BACUNI_03182	DNA repair protein RadC	No
411479	411479.PRJNA18195:2882_2894	Bacteroides uniformis ATCC 8492:2882_2894	2.35099	1.04235	5.30254	0.0394057	0.900584	56	1	12	BACUNI_02792;BACUNI_02793;BACUNI_02794;BACUNI_02795;BACUNI_02796;BACUNI_02797;BACUNI_02798;BACUNI_02799;BACUNI_02800;BACUNI_02801;BACUNI_02802;BACUNI_02803	polysaccharide biosynthesis protein;glycosyltransferase, group 1 family protein;glycosyltransferase, group 1 family protein;GDSL-like protein;glycosyltransferase, group 2 family protein;thiamine pyrophosphate enzyme, N-terminal TPP binding domain protein;polysaccharide biosynthesis protein	No
411479	411479.PRJNA18195:3252_3255;3287_3293	Bacteroides uniformis ATCC 8492:3252_3255;3287_3293	3.17398	1.0832	9.30037	0.0352332	0.900584	56	2	9	BACUNI_02545;BACUNI_02546;BACUNI_02547;BACUNI_02585;BACUNI_02586;BACUNI_02588;BACUNI_02587;BACUNI_02589;BACUNI_02590;BACUNI_02591;BACUNI_02592;BACUNI_02593;BACUNI_02594	relaxase/mobilization nuclease domain protein;TraG family protein;DNA topoisomerase;PRTRC system protein E	No
411479	411479.PRJNA18195:840_842;1977_1979	Bacteroides uniformis ATCC 8492:840_842;1977_1979	3.64605	1.47168	9.03305	0.00519438	0.555799	56	2	4	BACUNI_00609;BACUNI_00610;BACUNI_00611;BACUNI_04345;BACUNI_04346;BACUNI_04347	helicase C-terminal domain protein;sugar O-acyltransferase, sialic acid O-acetyltransferase NeuD family;bacterial sugar transferase;glycosyltransferase, group 1 family protein	No
657309	657309.PRJNA39177:1187_1189	Bacteroides xylanisolvens XB1A:1187_1189	0.182775	0.0510871	0.653915	0.00897289	0.849868	24	1	2	BXY_10340;BXY_10350;BXY_10370	Helix-turn-helix.;Helix-turn-helix.;Urea transporter	No
742726	742726.PRJNA46375:2370_2372	Barnesiella intestinihominis YIT 11860:2370_2372	11.8443	1.34299	104.46	0.0260497	0.909402	21	1	2	HMPREF9448_01865		No
216816	216816.PRJNA251950:1115_1117	Bifidobacterium longum:1115_1117	0.0809167	0.00965359	0.678246	0.0204563	0.36003	21	1	2	GS08_04820	ATPase AAA	No
216816	216816.PRJNA251950:1498_1501;1505_1507;1508_1519	Bifidobacterium longum:1498_1501 and 2 segments	0.150356	0.0399236	0.566257	0.0051016	0.250046	21	3	16	GS08_06635;GS08_06640;GS08_06645;GS08_06650;GS08_06655;GS08_06665;GS08_06670;GS08_06675;GS08_06680;GS08_06685;GS08_06690	glycosyl hydrolase;N-acyl-D-glucosamine 2-epimerase;LacI family transcriptional regulator;endo-beta-N-acetylglucosaminidase;beta-glucosidase;glycosyl hydrolase;ABC transporter permease;ABC transporter permease;ABC transporter substrate-binding protein;alpha-mannosidase;alpha-mannosidase	No
216816	216816.PRJNA251950:1668_1669	Bifidobacterium longum:1668_1669	0.141351	0.0316469	0.631348	0.0103997	0.305059	21	1	1	GS08_07330		No
216816	216816.PRJNA251950:19_20	Bifidobacterium longum:19_20	58.9032	3.27812	1058.41	0.00568287	0.250046	21	1	1	GS08_00080		No
216816	216816.PRJNA251950:378_379;905_907;1972_1974	Bifidobacterium longum:378_379 and 2 segments	7.40466	1.46717	37.3705	0.0153465	0.337623	21	3	5	GS08_01605;GS08_01610;GS08_03870;GS08_03875;GS08_03880;GS08_03885;GS08_08545;GS08_08550;GS08_08555	transposase;transposase;transposase;tRNA-Pro;transposase;tRNA-Glu	No
216816	216816.PRJNA251950:623_624	Bifidobacterium longum:623_624	13.5701	1.38475	132.982	0.0251231	0.368473	21	1	1	GS08_02595		No
1408428	1408428.PRJNA223063:4091_4093;4093_4094;4117_4122	Bilophila wadsworthia ATCC 49260:4091_4093 and 2 segments	0.144964	0.0256113	0.820515	0.028989	0.95126	26	3	8	JNJP01000003_gene3418;JNJP01000003_gene3419;JNJP01000003_gene3420;JNJP01000003_gene3439;JNJP01000003_gene3440;JNJP01000003_gene3441;JNJP01000003_gene3442;JNJP01000003_gene3443;JNJP01000003_gene3444		No
411459	411459.PRJNA18147:1553_1554	Blautia obeum ATCC 29174:1553_1554	0.259576	0.0688162	0.979125	0.0464689	0.882993	31	1	1	RUMOBE_02504;RUMOBE_02505	DNA-binding helix-turn-helix protein	No
411459	411459.PRJNA18147:2077_2078	Blautia obeum ATCC 29174:2077_2078	0.196289	0.0559442	0.688712	0.0110134	0.669337	31	1	1	RUMOBE_01253;RUMOBE_01254;RUMOBE_01255		No
411459	411459.PRJNA18147:2786_2787	Blautia obeum ATCC 29174:2786_2787	0.17699	0.0445617	0.702966	0.0138621	0.669337	31	1	1	RUMOBE_02301;RUMOBE_02302	restriction endonuclease	No
411459	411459.PRJNA18147:2818_2820	Blautia obeum ATCC 29174:2818_2820	0.216144	0.0604258	0.773153	0.0184926	0.669337	31	1	2	RUMOBE_02334;RUMOBE_02335	conserved domain protein;transcriptional regulator, LuxR family	No
411459	411459.PRJNA18147:2900_2901	Blautia obeum ATCC 29174:2900_2901	0.214963	0.0587877	0.786036	0.0201304	0.669337	31	1	1	RUMOBE_00515;RUMOBE_00516	PHP domain protein	No
1121115	1121115.PRJNA195783:2772_2773	Blautia wexlerae DSM 19850:2772_2773	0.271168	0.0826995	0.889147	0.0312495	0.96768	45	1	1	AXVN01000056_gene2481		No
1121115	1121115.PRJNA195783:3680_3682	Blautia wexlerae DSM 19850:3680_3682	0.213167	0.0576502	0.788206	0.0205215	0.96768	45	1	2	AXVN01000038_gene3327;AXVN01000038_gene3328		No
1121115	1121115.PRJNA195783:4191_4192	Blautia wexlerae DSM 19850:4191_4192	0.206192	0.0570955	0.744633	0.0159512	0.96768	45	1	1	AXVN01000040_gene3772;AXVN01000040_gene3773;AXVN01000040_gene3774		No
1121115	1121115.PRJNA195783:836_838;838_840;840_841	Blautia wexlerae DSM 19850:836_838 and 2 segments	0.169138	0.0575021	0.497505	0.00124549	0.242871	45	3	5	AXVN01000133_gene741;AXVN01000133_gene742;AXVN01000133_gene743;AXVN01000133_gene744		No
742722	742722.PRJNA46367:317_321;1224_1225	Collinsella sp. 4_8_47FAA:317_321;1224_1225	0.0674997	0.0102721	0.443552	0.00501187	0.871096	22	2	5	HMPREF9463_02055;HMPREF9463_00174;HMPREF9463_00183;HMPREF9463_00184	tRNA-Arg	No
742722	742722.PRJNA46367:350_352;1739_1740	Collinsella sp. 4_8_47FAA:350_352;1739_1740	0.0899338	0.0140735	0.574705	0.0109192	0.871096	22	2	3	HMPREF9463_00534;HMPREF9463_00535;HMPREF9463_00540;HMPREF9463_00541		No
742722	742722.PRJNA46367:384_385	Collinsella sp. 4_8_47FAA:384_385	0.166201	0.0350184	0.788811	0.0239128	0.871096	22	1	1	HMPREF9463_00349;HMPREF9463_00350		No
742722	742722.PRJNA46367:386_387	Collinsella sp. 4_8_47FAA:386_387	0.0725845	0.00695416	0.757606	0.0283842	0.871096	22	1	1	HMPREF9463_00351;HMPREF9463_00352		No
742722	742722.PRJNA46367:408_410	Collinsella sp. 4_8_47FAA:408_410	0.204578	0.0431203	0.970586	0.0457658	0.871096	22	1	2	HMPREF9463_01858;HMPREF9463_01859		No
742722	742722.PRJNA46367:410_411	Collinsella sp. 4_8_47FAA:410_411	0.139051	0.030188	0.64049	0.0113524	0.871096	22	1	1	HMPREF9463_01860		No
742722	742722.PRJNA46367:562_563	Collinsella sp. 4_8_47FAA:562_563	0.114802	0.0193794	0.680071	0.017091	0.871096	22	1	1	HMPREF9463_00950;HMPREF9463_00951		No
742722	742722.PRJNA46367:60_61	Collinsella sp. 4_8_47FAA:60_61	5.37187	1.18705	24.3098	0.0290673	0.871096	22	1	1	HMPREF9463_01345;HMPREF9463_01346		No
742722	742722.PRJNA46367:948_949;950_951;1738_1739	Collinsella sp. 4_8_47FAA:948_949 and 2 segments	13.7586	1.09231	173.302	0.0425322	0.871096	22	3	3	HMPREF9463_01402;HMPREF9463_01403;HMPREF9463_00539;HMPREF9463_00540	L-seryl-tRNA selenium transferase	No
470146	470146.PRJNA20525:2698_2700;2701_2703;2710_2712;2712_2714;2935_2937	Coprococcus comes ATCC 27758:2698_2700 and 4 segments	0.119122	0.0167674	0.846288	0.0334371	0.816647	20	5	10	COPCOM_01723;COPCOM_01724;COPCOM_01725;COPCOM_01727;COPCOM_01735;COPCOM_01736;COPCOM_01737;COPCOM_00074;COPCOM_00075;COPCOM_00076;COPCOM_00077;COPCOM_00078	dTDP-4-dehydrorhamnose 3,5-epimerase;dTDP-4-dehydrorhamnose reductase;dTDP-glucose 4,6-dehydratase;rhodanese-like protein;undecaprenyl-phosphate glucose phosphotransferase;glycosyltransferase, group 2 family protein;glycosyltransferase, group 2 family protein;EDD domain protein, DegV family	No
470146	470146.PRJNA20525:825_826;828_830	Coprococcus comes ATCC 27758:825_826;828_830	0.180242	0.0336019	0.966822	0.0455722	0.816647	20	2	3	COPCOM_03902;COPCOM_03904;COPCOM_03905	transcriptional regulator, AraC family;alpha-galactosidase	No
592028	592028.PRJNA33143:1306_1307;1586_1587	Dialister invisus DSM 15470:1306_1307;1586_1587	0.15547	0.0365556	0.661213	0.0117337	0.273929	23	2	2	GCWU000321_01404;GCWU000321_01406;GCWU000321_01718	amino acid carrier protein	No
592028	592028.PRJNA33143:1698_1700	Dialister invisus DSM 15470:1698_1700	0.151934	0.0324362	0.711674	0.0167712	0.273929	23	1	2	GCWU000321_01812;GCWU000321_01813;GCWU000321_01814;GCWU000321_01815	transporter, MotA/TolQ/ExbB proton channel family protein;transport energizing protein, ExbD/TolR family;TonB family domain protein	No
592028	592028.PRJNA33143:559_561;957_958;1198_1199	Dialister invisus DSM 15470:559_561 and 2 segments	0.0935788	0.0151903	0.576485	0.0106575	0.273929	23	3	4	GCWU000321_00560;GCWU000321_00561;GCWU000321_00562;GCWU000321_00563;GCWU000321_01010;GCWU000321_01011;GCWU000321_01277	response regulator receiver domain protein;RelA/SpoT domain protein;cobalt ABC transporter, ATP-binding protein	No
592028	592028.PRJNA33143:757_758	Dialister invisus DSM 15470:757_758	0.19617	0.0402919	0.955098	0.043711	0.53546	23	1	1	GCWU000321_00781;GCWU000321_00782	GMP synthase (glutamine-hydrolyzing) domain protein	No
742765	742765.PRJNA46407:1056_1057;3433_3435	Dorea formicigenerans 4_6_53AFAA:1056_1057;3433_3435	6.29279	1.00959	39.2233	0.0488175	0.999246	20	2	3	HMPREF9457_01143;HMPREF9457_01144;HMPREF9457_01145;HMPREF9457_01146;HMPREF9457_01147;HMPREF9457_02420;HMPREF9457_02421;HMPREF9457_02422		No
742765	742765.PRJNA46407:1209_1213	Dorea formicigenerans 4_6_53AFAA:1209_1213	0.0459164	0.00301021	0.70039	0.0266833	0.999246	20	1	4	HMPREF9457_01225;HMPREF9457_01226;HMPREF9457_01227;HMPREF9457_01228;HMPREF9457_01229;HMPREF9457_01230;HMPREF9457_01231;HMPREF9457_01232		No
742765	742765.PRJNA46407:1538_1541;1541_1543;1543_1545;1545_1547	Dorea formicigenerans 4_6_53AFAA:1538_1541 and 3 segments	0.0159363	0.000836144	0.303734	0.00591757	0.999246	20	4	9	HMPREF9457_02214;HMPREF9457_02215;HMPREF9457_02216		No
742765	742765.PRJNA46407:2804_2805	Dorea formicigenerans 4_6_53AFAA:2804_2805	0.129578	0.0171495	0.979061	0.0476504	0.999246	20	1	1	HMPREF9457_03597;HMPREF9457_03598;HMPREF9457_03599		No
742765	742765.PRJNA46407:35_36;36_37	Dorea formicigenerans 4_6_53AFAA:35_36;36_37	9.02523	1.09125	74.6437	0.0412536	0.999246	20	2	2	HMPREF9457_02339;HMPREF9457_02340;HMPREF9457_02341		No
742765	742765.PRJNA46407:365_368;3120_3121	Dorea formicigenerans 4_6_53AFAA:365_368;3120_3121	0.101961	0.0106936	0.972174	0.047201	0.999246	20	2	4	HMPREF9457_01315;HMPREF9457_01316;HMPREF9457_01317;HMPREF9457_03837;HMPREF9457_03777;HMPREF9457_01318	transposase	No
742765	742765.PRJNA46407:467_468	Dorea formicigenerans 4_6_53AFAA:467_468	8.2771	1.06634	64.2482	0.0432386	0.999246	20	1	1	HMPREF9457_02934;HMPREF9457_02935		No
748224	748224.PRJNA46809:1152_1154;1155_1157	Faecalibacterium cf. prausnitzii KLE1255:1152_1154;1155_1157	0.113619	0.0249318	0.51778	0.00494597	0.333629	35	2	4	HMPREF9436_00280;HMPREF9436_00281;HMPREF9436_00282;HMPREF9436_00283;HMPREF9436_00285;HMPREF9436_00286	DNA-binding helix-turn-helix protein;toxin-antitoxin system, toxin component, MazF family;resolvase, N-terminal domain protein	No
748224	748224.PRJNA46809:1464_1465	Faecalibacterium cf. prausnitzii KLE1255:1464_1465	0.242104	0.0602673	0.972572	0.0455908	0.631296	35	1	1	HMPREF9436_03382;HMPREF9436_03383	site-specific recombinase, phage integrase family	No
748224	748224.PRJNA46809:2536_2537	Faecalibacterium cf. prausnitzii KLE1255:2536_2537	0.248324	0.0743342	0.829561	0.0235987	0.595867	35	1	1	HMPREF9436_02677;HMPREF9436_02678		No
748224	748224.PRJNA46809:601_602	Faecalibacterium cf. prausnitzii KLE1255:601_602	0.280664	0.0948084	0.830859	0.0217565	0.595867	35	1	1	HMPREF9436_00558;HMPREF9436_00559;HMPREF9436_00560		No
748224	748224.PRJNA46809:647_648	Faecalibacterium cf. prausnitzii KLE1255:647_648	0.332331	0.111801	0.987861	0.0474864	0.631296	35	1	1	HMPREF9436_01681;HMPREF9436_01682;HMPREF9436_01683		No
748224	748224.PRJNA46809:789_791	Faecalibacterium cf. prausnitzii KLE1255:789_791	0.200624	0.0629459	0.639438	0.00660652	0.333629	35	1	2	HMPREF9436_01833;HMPREF9436_01843;HMPREF9436_01844;HMPREF9436_01845	relaxase/mobilization nuclease domain protein;peptidase, M23 family	No
665950	665950.PRJNA40027:306_308	Lachnospiraceae bacterium 3_1_46FAA:306_308	0.303161	0.108812	0.844638	0.022434	0.48607	43	1	2	HMPREF1025_00292;HMPREF1025_00293;HMPREF1025_00294		No
665950	665950.PRJNA40027:468_469	Lachnospiraceae bacterium 3_1_46FAA:468_469	0.273578	0.104413	0.716818	0.00835419	0.48607	43	1	1	HMPREF1025_00447;HMPREF1025_00448		No
665950	665950.PRJNA40027:633_635;636_638;638_643;643_645	Lachnospiraceae bacterium 3_1_46FAA:633_635 and 3 segments	0.248335	0.0760811	0.810586	0.0210053	0.48607	43	4	11	HMPREF1025_00605;HMPREF1025_00606;HMPREF1025_00607;HMPREF1025_00608;HMPREF1025_00609;HMPREF1025_00610;HMPREF1025_00611;HMPREF1025_00612;HMPREF1025_00613;HMPREF1025_00614;HMPREF1025_00615;HMPREF1025_00616		No
709991	709991.PRJNA43469:238_239;253_255	Odoribacter splanchnicus DSM 20712:238_239;253_255	6.07458	1.21329	30.4137	0.0281486	0.605195	21	2	3	Odosp_0205;Odosp_0214;Odosp_0215;Odosp_0216;Odosp_0217	Resolvase domain;Fibronectin type III domain protein;phage transcriptional regulator, AlpA	No
709991	709991.PRJNA43469:2623_2624	Odoribacter splanchnicus DSM 20712:2623_2624	11.7587	1.11537	123.965	0.0402848	0.610497	21	1	1	Odosp_2199;Odosp_2200	anti-FecI sigma factor, FecR;TonB-dependent receptor plug	No
709991	709991.PRJNA43469:4304_4305;4314_4316	Odoribacter splanchnicus DSM 20712:4304_4305;4314_4316	11.7967	1.61132	86.3649	0.0151139	0.603372	21	2	3	Odosp_3612;Odosp_3613;Odosp_3620;Odosp_3621;Odosp_3622	transposase IS4 family protein;helix-turn-helix domain protein;epidermal growth-factor receptor (EGFR) L domain;putative surface layer protein;TonB-dependent receptor	No
709991	709991.PRJNA43469:578_579;579_580;580_584;584_590;602_604;3496_3497;3497_3498;3498_3499;3499_3500;3516_3518;3518_3519;3519_3520;3520_3521;3521_3522;3522_3523;3523_3524;3524_3525;3525_3526;3526_3527;4167_4168	Odoribacter splanchnicus DSM 20712:578_579 and 19 segments	0.140523	0.0265299	0.744318	0.0210479	0.603372	21	20	30	Odosp_0486;Odosp_0487;Odosp_0488;Odosp_0489;Odosp_0490;Odosp_0491;Odosp_0492;Odosp_0493;Odosp_0494;Odosp_0502;Odosp_0504;Odosp_2943;Odosp_2945;Odosp_2946;Odosp_R0056;Odosp_2958;Odosp_2959;Odosp_2960;Odosp_2961;Odosp_2962;Odosp_2963;Odosp_3498;Odosp_3499	alkyl hydroperoxide reductase/ Thiol specific antioxidant/ Mal allergen;alkyl hydroperoxide reductase/ Thiol specific antioxidant/ Mal allergen;RagB/SusD domain-containing protein;TonB-dependent receptor plug;anti-FecI sigma factor, FecR;RNA polymerase, sigma-24 subunit, ECF subfamily;type III restriction protein res subunit;major facilitator superfamily MFS_1;Polyamine-transporting ATPase;tRNA-C…	No
709991	709991.PRJNA43469:8_9;9_11;124_131;289_291;291_292;527_528;539_540;715_716;761_763;897_899;1028_1030;1126_1128;1372_1373;1374_1375;1375_1378;1418_1420;1823_1834;1842_1844;1864_1867;1870_1878;1880_1881;1881_1890;1893_1895;1896_1897;2022_2023;2029_2030;2035_2037;2037_2039;2056_2058;2091_2101;2104_2107;2146_2148;2243_2244;2472_2473;2505_2506;2506_2508;2510_2518;2584_2585;2631_2633;2680_2682;2708_270…	Odoribacter splanchnicus DSM 20712:8_9 and 56 segments	0.140523	0.0265299	0.744318	0.0210479	0.603372	21	57	152	Odosp_0008;Odosp_0009;Odosp_0010;Odosp_0107;Odosp_0109;Odosp_0110;Odosp_0111;Odosp_0112;Odosp_0250;Odosp_R0003;Odosp_0251;Odosp_0252;Odosp_0447;Odosp_0448;Odosp_0457;Odosp_0608;Odosp_0644;Odosp_0758;Odosp_0759;Odosp_0760;Odosp_0870;Odosp_0871;Odosp_0949;Odosp_0950;Odosp_0951;Odosp_1162;Odosp_1163;Odosp_1164;Odosp_1165;Odosp_1203;Odosp_1204;Odosp_1546;Odosp_1547;Odosp_1548;Odosp_1549;Odosp_1550;Od…	transposase;IS66 Orf2 family protein;transposase;putative transposase;TonB-dependent receptor plug;RagB/SusD domain-containing protein;heat shock protein Hsp20;tRNA-Gly;Glycoside hydrolase, family 20, catalytic core;putative transposase;putative transposase;putative transposase;putative transposase;Glucosamine--fructose-6-phosphate aminotransferase (isomerizing);metallophosphoesterase;putative tr…	No
435591	435591.PRJNA13485:3333_3335;3335_3339;3339_3341;3341_3342;3437_3439;4204_4205	Parabacteroides distasonis ATCC 8503:3333_3335 and 5 segments	4.3239	1.57486	11.8716	0.00449298	0.368424	46	6	12	BDI_2794;BDI_2795;BDI_2796;BDI_2797;BDI_2798;BDI_2799;BDI_2800;BDI_2801;BDI_2802;BDI_2883;BDI_3447;BDI_3448	putative lipoprotein;conserved hypothetical protein;conserved hypothetical protein;conserved hypothetical protein;conserved hypothetical protein;putative transcriptional regulator;conserved hypothetical protein;conserved hypothetical protein	No
411477	411477.PRJNA18193:168_170;174_176;213_214;980_981;2629_2630;2918_2920;4091_4093	Parabacteroides merdae ATCC 43184:168_170 and 6 segments	0.120842	0.0228597	0.638804	0.0128652	0.707586	35	7	11	PARMER_00523;PARMER_00524;PARMER_00525;PARMER_00641;PARMER_00526;PARMER_00557;PARMER_00558;PARMER_00559;PARMER_03176;PARMER_03177;PARMER_03178;PARMER_02311;PARMER_02312;PARMER_02602;PARMER_02603;PARMER_02605;PARMER_02604;PARMER_00664;PARMER_00670	N-(5'phosphoribosyl)anthranilate isomerase;tryptophan synthase, alpha subunit;transposase, Mutator family;chain length determinant protein;response regulator receiver domain protein;nucleotide sugar dehydrogenase;polysaccharide biosynthesis protein;IS66 family element, Orf2 protein;response regulator receiver domain protein	No
411477	411477.PRJNA18193:2404_2408;2408_2410;2410_2412;2418_2419;2420_2421;2421_2422;2422_2423	Parabacteroides merdae ATCC 43184:2404_2408 and 6 segments	4.85095	1.15446	20.3834	0.0310785	0.85466	35	7	12	PARMER_02104;PARMER_02105;PARMER_02106;PARMER_02107;PARMER_02108;PARMER_02109;PARMER_02110;PARMER_02111;PARMER_02115;PARMER_02116;PARMER_02117;PARMER_02118;PARMER_02119	DNA binding domain, excisionase family;site-specific recombinase, phage integrase family;DNA binding domain, excisionase family;type I restriction modification DNA specificity domain protein;site-specific recombinase, phage integrase family;putative type I restriction-modification system, M subunit	No
718255	718255.PRJNA45953:1393_1395;2712_2713	Roseburia intestinalis XB6B4:1393_1395;2712_2713	0.0727924	0.00643887	0.822929	0.0342208	0.772383	23	2	3	RO1_13790;RO1_26880	Bacterial Ig-like domain (group 2).;Fructose-2,6-bisphosphatase	No
718255	718255.PRJNA45953:1707_1709;1709_1710	Roseburia intestinalis XB6B4:1707_1709;1709_1710	0.102408	0.0135429	0.774385	0.0272672	0.772383	23	2	3	RO1_T_43500;RO1_17090;RO1_17100	3'-phosphoadenosine 5'-phosphosulfate sulfotransferase (PAPS reductase)/FAD synthetase and related enzymes	No
718255	718255.PRJNA45953:374_375;1562_1564	Roseburia intestinalis XB6B4:374_375;1562_1564	0.0913455	0.013489	0.618577	0.0142006	0.772383	23	2	3	RO1_03880;RO1_15530	Ribosomal protein S1;Cobalamin biosynthesis protein CobT (nicotinate-mononucleotide:5, 6-dimethylbenzimidazole phosphoribosyltransferase)	No
718255	718255.PRJNA45953:3887_3888;3959_3960	Roseburia intestinalis XB6B4:3887_3888;3959_3960	0.182915	0.0370442	0.903184	0.0370744	0.772383	23	2	2	RO1_T_43830;RO1_39850		No
718255	718255.PRJNA45953:605_606	Roseburia intestinalis XB6B4:605_606	0.125473	0.0240127	0.655629	0.0138795	0.772383	23	1	1	RO1_06100	IgA Peptidase M64.	No
718255	718255.PRJNA45953:693_713;2869_2870	Roseburia intestinalis XB6B4:693_713;2869_2870	0.044978	0.00313302	0.645708	0.0225039	0.772383	23	2	21	RO1_07020;RO1_07030;RO1_07040;RO1_07060;RO1_07070;RO1_07080;RO1_07090;RO1_07100;RO1_07110;RO1_07120;RO1_07130;RO1_28570	DNA-binding protein, stimulates sugar fermentation;Beta-glucosidase-related glycosidases;AraC-type DNA-binding domain-containing proteins;Cellobiose phosphorylase;Na+/melibiose symporter and related transporters;Alpha-L-rhamnosidase N-terminal domain./Bacterial alpha-L-rhamnosidase.;Beta-glucosidase-related glycosidases;Beta-glucosidase-related glycosidases;Beta-galactosidase;Nucleotidyltransfera…	No
657321	657321.PRJNA39153:1092_1094;1100_1102	Ruminococcus bromii L2-63:1092_1094;1100_1102	4.90111	1.06183	22.6222	0.0416662	0.534968	26	2	4	RBR_10370;RBR_10380;RBR_10390;RBR_10480	DnaJ-class molecular chaperone with C-terminal Zn finger domain	No
657321	657321.PRJNA39153:1319_1320	Ruminococcus bromii L2-63:1319_1320	0.191952	0.0519612	0.709098	0.0133026	0.473262	26	1	1	RBR_12540;RBR_12550	Acetyltransferases, including N-acetylases of ribosomal proteins;Acetyltransferases	No
657321	657321.PRJNA39153:34_35	Ruminococcus bromii L2-63:34_35	0.266177	0.073157	0.968465	0.0445806	0.534968	26	1	1	RBR_00380	ECF sigma factor.	No
657321	657321.PRJNA39153:38_39	Ruminococcus bromii L2-63:38_39	0.0984094	0.0125732	0.770239	0.0272	0.489601	26	1	1	RBR_00420;RBR_00430	Predicted choloylglycine hydrolase;transcriptional regulator, AraC family	No
657321	657321.PRJNA39153:62_64	Ruminococcus bromii L2-63:62_64	0.226363	0.0663876	0.771832	0.0176067	0.473262	26	1	2	RBR_00690;RBR_00700	Predicted ATP-dependent serine protease;adenosine deaminase	No
657321	657321.PRJNA39153:933_934	Ruminococcus bromii L2-63:933_934	4.54977	1.27318	16.2588	0.0197192	0.473262	26	1	1	RBR_08800;RBR_08810		No
411470	411470.PRJNA18179:562_563;742_743;997_998;2782_2783	Ruminococcus gnavus ATCC 29149:562_563 and 3 segments	0.0494927	0.00268451	0.912469	0.043221	0.999051	21	4	4	RUMGNA_03411;RUMGNA_03168;RUMGNA_03169;RUMGNA_02815;RUMGNA_02816;RUMGNA_00829;RUMGNA_00830	F5/8 type C domain protein;site-specific recombinase, phage integrase family;PTS system sucrose-specific IIBC component;sucrose-6-phosphate hydrolase	No
657323	657323.PRJNA39149:1588_1593;1593_1598	Ruminococcus sp. SR1/5:1588_1593;1593_1598	0.198911	0.0434785	0.91	0.0373858	0.777625	33	2	10	CK1_18590;CK1_18600;CK1_18610;CK1_18620;CK1_18630;CK1_18640;CK1_18650;CK1_18660;CK1_18670;CK1_18680;CK1_18690;CK1_18710	HD domain./DEAD/DEAH box helicase.;Helicase conserved C-terminal domain.;CRISPR-associated protein, Csd5d family;CRISPR-associated protein (Cas_Csd1).;CRISPR-associated protein (Cas_Csd1).;CRISPR-associated protein (Cas_Csd1).;Uncharacterized protein predicted to be involved in DNA repair;CRISPR-associated protein, Csd2 family;Domain of unknown function DUF83.;CRISPR-associated protein, Cas1 fami…	No
657323	657323.PRJNA39149:1892_1894;1894_1895	Ruminococcus sp. SR1/5:1892_1894;1894_1895	0.183426	0.0532055	0.632363	0.00723733	0.752682	33	2	3	CK1_21920;CK1_21930	Predicted integral membrane protein;Alpha-glucosidases, family 31 of glycosyl hydrolases	No
657323	657323.PRJNA39149:217_218	Ruminococcus sp. SR1/5:217_218	0.161425	0.0351701	0.740911	0.0189933	0.777625	33	1	1			No
657323	657323.PRJNA39149:2321_2322	Ruminococcus sp. SR1/5:2321_2322	5.56197	1.13434	27.2718	0.0343996	0.777625	33	1	1	CK1_26440;CK1_26450	Gram positive anchor.	No
657323	657323.PRJNA39149:3039_3040	Ruminococcus sp. SR1/5:3039_3040	0.229717	0.0622201	0.848114	0.0273026	0.777625	33	1	1	CK1_34640		No
665956	665956.PRJNA40041:1_3	Subdoligranulum sp. 4_3_54A2FAA:1_3	8.29925	1.38154	49.8554	0.0207078	0.262047	26	1	2	HMPREF1032_02701;HMPREF1032_02702;HMPREF1032_02703		No
665956	665956.PRJNA40041:1312_1313	Subdoligranulum sp. 4_3_54A2FAA:1312_1313	10.4009	1.22721	88.1499	0.0317353	0.352614	26	1	1	HMPREF1032_02582;HMPREF1032_02583		No
665956	665956.PRJNA40041:1431_1432	Subdoligranulum sp. 4_3_54A2FAA:1431_1432	0.214294	0.0579504	0.792433	0.0209638	0.262047	26	1	1	HMPREF1032_04143;HMPREF1032_03996	tRNA-Glu	No
665956	665956.PRJNA40041:1612_1614	Subdoligranulum sp. 4_3_54A2FAA:1612_1614	8.67551	1.64501	45.7531	0.0108752	0.262047	26	1	2	HMPREF1032_03711;HMPREF1032_03712;HMPREF1032_03713;HMPREF1032_03714		No
665956	665956.PRJNA40041:1823_1824	Subdoligranulum sp. 4_3_54A2FAA:1823_1824	5.4163	1.42089	20.6464	0.0133425	0.262047	26	1	1	HMPREF1032_00015;HMPREF1032_00016	DNA (cytosine-5-)-methyltransferase	No
665956	665956.PRJNA40041:1868_1869	Subdoligranulum sp. 4_3_54A2FAA:1868_1869	9.92448	1.07145	91.9272	0.0433079	0.433079	26	1	1	HMPREF1032_00054;HMPREF1032_00055		No
665956	665956.PRJNA40041:1895_1897;3634_3639;3640_3644;3661_3674	Subdoligranulum sp. 4_3_54A2FAA:1895_1897 and 3 segments	7.15851	1.5143	33.8403	0.0130086	0.262047	26	4	24	HMPREF1032_00087;HMPREF1032_00088;HMPREF1032_03503;HMPREF1032_03504;HMPREF1032_03505;HMPREF1032_03506;HMPREF1032_03507;HMPREF1032_03509;HMPREF1032_03510;HMPREF1032_03511;HMPREF1032_03512;HMPREF1032_03513;HMPREF1032_03523;HMPREF1032_03524;HMPREF1032_03525;HMPREF1032_03526;HMPREF1032_03527;HMPREF1032_03528;HMPREF1032_03529;HMPREF1032_03530;HMPREF1032_03531;HMPREF1032_03532;HMPREF1032_03533;HMPREF10…	methylated-DNA-[protein]-cysteine S-methyltransferase;PRTRC system ThiF family protein;PRTRC system protein A;RelB/DinJ family addiction module antitoxin;ATP phosphoribosyltransferase regulatory subunit	No
665956	665956.PRJNA40041:392_402;409_412	Subdoligranulum sp. 4_3_54A2FAA:392_402;409_412	4.53207	1.39796	14.6925	0.0117943	0.262047	26	2	13	HMPREF1032_01693;HMPREF1032_01694;HMPREF1032_01695;HMPREF1032_01696;HMPREF1032_01697;HMPREF1032_01698;HMPREF1032_01699;HMPREF1032_01700;HMPREF1032_01701;HMPREF1032_01702;HMPREF1032_01703;HMPREF1032_01709;HMPREF1032_01710;HMPREF1032_01711	phage/plasmid primase, P4 family domain-containing protein;nickel ABC transporter, nickel/metallophore periplasmic binding protein	No
665956	665956.PRJNA40041:4164_4166	Subdoligranulum sp. 4_3_54A2FAA:4164_4166	5.17381	1.37737	19.4344	0.0149276	0.262047	26	1	2	HMPREF1032_03379;HMPREF1032_03380;HMPREF1032_03381	type I restriction-modification system, M subunit	No
665956	665956.PRJNA40041:674_676	Subdoligranulum sp. 4_3_54A2FAA:674_676	6.61333	1.41979	30.8046	0.0161074	0.262047	26	1	2	HMPREF1032_01952;HMPREF1032_01953;HMPREF1032_01954		No

## Sheet: H
Supplemtary Data 4H. Associations (meta P <0.05) between vSVs and overall survival of melanoma.
Taxonomy_ID	SV_id	SV_short_name	McCullochJA_2022.HR	McCullochJA_2022.HR_left	McCullochJA_2022.HR_right	McCullochJA_2022.p	McCullochJA_2022.fdr.p	McCullochJA_2022.N	Segments_num	SV_size	Genes	Products	candidate association
657318	657318.PRJNA39159:3026_3027	[Eubacterium] rectale DSM 17629:3026_3027	0.560769	0.328659	0.956803	0.0338419	0.814853	37	1	1	EUR_28990;EUR_29000;EUR_29010	Lysyl-tRNA synthetase (class II);Lactoylglutathione lyase and related lyases	No
657318	657318.PRJNA39159:782_784	[Eubacterium] rectale DSM 17629:782_784	2.19453	1.21645	3.95904	0.00903219	0.45161	37	1	2	EUR_07800	Site-specific recombinase XerD	No
717959	717959.PRJNA45913:3325_3328;3328_3330	Alistipes shahii WAL 8301:3325_3328;3328_3330	0.554361	0.316504	0.970968	0.0391135	0.407297	27	2	5	AL1_29020;AL1_29030;AL1_29050	Glycosyl hydrolases family 18.;Glycosyl hydrolases family 18.	No
717959	717959.PRJNA45913:394_395	Alistipes shahii WAL 8301:394_395	0.39133	0.201426	0.760276	0.00562623	0.180039	27	1	1	AL1_03530		No
245018	245018.PRJNA45957:189_194	Anaerostipes hadrus DSM 3319:189_194	1.99051	1.10068	3.59971	0.0227676	0.204908	36	1	5	CL2_02180;CL2_02200;CL2_02210;CL2_02220	Response regulators consisting of a CheY-like receiver domain and a winged-helix DNA-binding domain;ABC-type antimicrobial peptide transport system, permease component;ABC-type antimicrobial peptide transport system, ATPase component	No
245018	245018.PRJNA45957:2100_2101	Anaerostipes hadrus DSM 3319:2100_2101	0.472362	0.259012	0.861449	0.0144276	0.204908	36	1	1	CL2_21270;CL2_21280	Transcriptional regulator;Putative threonine efflux protein	No
245018	245018.PRJNA45957:2369_2376	Anaerostipes hadrus DSM 3319:2369_2376	1.95849	1.11351	3.4447	0.0196404	0.204908	36	1	7	CL2_23870;CL2_23880;CL2_23890;CL2_23900;CL2_23910;CL2_23920	plasmid mobilization system relaxase;ABC-type transport system, involved in lipoprotein release, permease component;ABC-type antimicrobial peptide transport system, ATPase component;His Kinase A (phosphoacceptor) domain./Histidine kinase-, DNA gyrase B-, and HSP90-like ATPase.;Response regulators consisting of a CheY-like receiver domain and a winged-helix DNA-binding domain	No
245018	245018.PRJNA45957:310_314;314_315	Anaerostipes hadrus DSM 3319:310_314;314_315	1.82593	1.00892	3.30457	0.0466693	0.234949	36	2	5	CL2_03350;CL2_03370;CL2_03390;CL2_03400;CL2_03410	ABC-type multidrug transport system, ATPase component;His Kinase A (phosphoacceptor) domain./Histidine kinase-, DNA gyrase B-, and HSP90-like ATPase.;Glycopeptide antibiotics resistance protein;Response regulators consisting of a CheY-like receiver domain and a winged-helix DNA-binding domain	No
245018	245018.PRJNA45957:315_318	Anaerostipes hadrus DSM 3319:315_318	1.71278	1.02167	2.87138	0.041222	0.234949	36	1	3	CL2_03410;CL2_03420;CL2_03430;CL2_03440;CL2_03450	Response regulators consisting of a CheY-like receiver domain and a winged-helix DNA-binding domain;Domain of unknown function (DUF1814).;plasmid mobilization system relaxase	No
245018	245018.PRJNA45957:321_322	Anaerostipes hadrus DSM 3319:321_322	2.3628	1.22785	4.54682	0.0100362	0.204908	36	1	1	CL2_03500	Site-specific recombinase XerD	No
245018	245018.PRJNA45957:322_323	Anaerostipes hadrus DSM 3319:322_323	2.55743	1.33777	4.88909	0.00450941	0.202923	36	1	1	CL2_03500;CL2_03510	Site-specific recombinase XerD;Protein of unknown function (DUF2992).	No
245018	245018.PRJNA45957:410_412	Anaerostipes hadrus DSM 3319:410_412	1.72345	1.00727	2.94885	0.0469897	0.234949	36	1	2	CL2_04430;CL2_04440	Predicted phosphoesterases, related to the Icc protein;Site-specific recombinases, DNA invertase Pin homologs	No
245018	245018.PRJNA45957:627_629	Anaerostipes hadrus DSM 3319:627_629	1.83498	1.06079	3.17421	0.0299308	0.224481	36	1	2	CL2_06710		No
411479	411479.PRJNA18195:3252_3253;3256_3258;3258_3259;3264_3265	Bacteroides uniformis ATCC 8492:3252_3253 and 3 segments	1.54175	1.05139	2.26082	0.0266549	0.719683	56	4	5	BACUNI_02545;BACUNI_02546;BACUNI_02548;BACUNI_02549;BACUNI_02550;BACUNI_02559;BACUNI_02560	relaxase/mobilization nuclease domain protein;Sigma-54 interaction domain protein;ATPase/histidine kinase/DNA gyrase B/HSP90 domain protein;UDP-N-acetylglucosamine 2-epimerase;glycosyltransferase, WecB/TagA/CpsF family	No
657309	657309.PRJNA39177:5030_5032	Bacteroides xylanisolvens XB1A:5030_5032	1.68396	1.01644	2.78984	0.0430436	0.911696	24	1	2	BXY_40920;BXY_40930;BXY_40940;BXY_40950;BXY_40960;BXY_40970	Antirestriction protein;Conjugative transposon protein TraO.	No
742726	742726.PRJNA46375:1619_1652;1663_1770	Barnesiella intestinihominis YIT 11860:1619_1652;1663_1770	0.545202	0.300955	0.987675	0.0454062	0.227031	21	2	140	HMPREF9448_00130;HMPREF9448_00131;HMPREF9448_00132;HMPREF9448_00133;HMPREF9448_00134;HMPREF9448_00135;HMPREF9448_00136;HMPREF9448_00137;HMPREF9448_00138;HMPREF9448_00139;HMPREF9448_00140;HMPREF9448_00141;HMPREF9448_00142;HMPREF9448_00143;HMPREF9448_00144;HMPREF9448_00145;HMPREF9448_00146;HMPREF9448_00147;HMPREF9448_00148;HMPREF9448_00149;HMPREF9448_00150;HMPREF9448_00151;HMPREF9448_00152;HMPREF94…	PBSX family phage terminase, large subunit;UDP-N-acetylglucosamine 2-epimerase;WecB/TagA/CpsF family glycosyltransferase;nucleotide sugar dehydrogenase;capsular exopolysaccharide family protein;sigma-70 family RNA polymerase sigma factor;phage tail tape measure protein, TP901 family, core region	No
216816	216816.PRJNA251950:2460_2461	Bifidobacterium longum:2460_2461	0.468371	0.223284	0.982476	0.0447776	0.503046	21	1	1	GS08_10510	lytic transglycosylase	No
470146	470146.PRJNA20525:1315_1322	Coprococcus comes ATCC 27758:1315_1322	2.86873	1.12726	7.30055	0.0270144	0.622033	20	1	7	COPCOM_03477;COPCOM_03478;COPCOM_03479;COPCOM_03480;COPCOM_03481;COPCOM_03482;COPCOM_03483;COPCOM_03484;COPCOM_03485;COPCOM_03486;COPCOM_03487	resolvase, N-terminal domain protein;IstB-like ATP-binding protein;replication initiator protein A domain protein;relaxase/mobilization nuclease domain protein;sigma-70, region 4	No
470146	470146.PRJNA20525:305_306	Coprococcus comes ATCC 27758:305_306	4.62353	1.13915	18.7658	0.0321741	0.622033	20	1	1	COPCOM_00522;COPCOM_00523	DNA-binding helix-turn-helix protein	No
470146	470146.PRJNA20525:658_662;662_663	Coprococcus comes ATCC 27758:658_662;662_663	3.44078	1.22931	9.63054	0.0186171	0.622033	20	2	5	COPCOM_00147;COPCOM_00148;COPCOM_00149;COPCOM_00150;COPCOM_00151;COPCOM_00152	MobA/MobL family protein;DNA binding domain, excisionase family;DNA-binding helix-turn-helix protein;site-specific recombinase, phage integrase family	No
592028	592028.PRJNA33143:1180_1183	Dialister invisus DSM 15470:1180_1183	2.27678	1.2132	4.27279	0.010417	0.177089	23	1	3	GCWU000321_01268		No
592028	592028.PRJNA33143:1717_1719	Dialister invisus DSM 15470:1717_1719	2.04405	1.01315	4.12389	0.045885	0.294537	23	1	2	GCWU000321_01840;GCWU000321_01841;GCWU000321_01842	putative L-lactate dehydrogenase;ribonucleoside-diphosphate reductase, adenosylcobalamin-dependent	No
742765	742765.PRJNA46407:2630_2631;2635_2637	Dorea formicigenerans 4_6_53AFAA:2630_2631;2635_2637	13.9456	1.77537	109.544	0.0122177	0.668744	20	2	3	HMPREF9457_02492;HMPREF9457_02496;HMPREF9457_02497;HMPREF9457_02498;HMPREF9457_02499		No
742765	742765.PRJNA46407:2631_2632;2637_2639	Dorea formicigenerans 4_6_53AFAA:2631_2632;2637_2639	14.9701	1.43569	156.094	0.0236784	0.668744	20	2	3	HMPREF9457_02492;HMPREF9457_02493;HMPREF9457_02499;HMPREF9457_02500;HMPREF9457_02501;HMPREF9457_02502		No
742765	742765.PRJNA46407:2647_2648	Dorea formicigenerans 4_6_53AFAA:2647_2648	4.22664	1.12664	15.8564	0.03262	0.668744	20	1	1	HMPREF9457_02507;HMPREF9457_02508		No
748224	748224.PRJNA46809:618_621	Faecalibacterium cf. prausnitzii KLE1255:618_621	1.67954	1.01323	2.78404	0.0443322	0.982977	35	1	3	HMPREF9436_00575;HMPREF9436_00576;HMPREF9436_00577;HMPREF9436_00578;HMPREF9436_00579	transporter, CPA2 family	No
665950	665950.PRJNA40027:1491_1492	Lachnospiraceae bacterium 3_1_46FAA:1491_1492	0.600869	0.390441	0.924709	0.0205669	0.241662	43	1	1	HMPREF1025_02381		No
665950	665950.PRJNA40027:2761_2762	Lachnospiraceae bacterium 3_1_46FAA:2761_2762	0.58294	0.370591	0.916966	0.019542	0.241662	43	1	1	HMPREF1025_01474		No
665950	665950.PRJNA40027:622_623	Lachnospiraceae bacterium 3_1_46FAA:622_623	0.568606	0.36206	0.892981	0.014228	0.241662	43	1	1	HMPREF1025_00594;HMPREF1025_00595		No
665950	665950.PRJNA40027:644_647	Lachnospiraceae bacterium 3_1_46FAA:644_647	0.53901	0.319901	0.908194	0.0202478	0.241662	43	1	3	HMPREF1025_00614;HMPREF1025_00615;HMPREF1025_00616;HMPREF1025_00617;HMPREF1025_00618	cfr family radical SAM enzyme	No
665950	665950.PRJNA40027:885_887;887_888;889_891;906_907	Lachnospiraceae bacterium 3_1_46FAA:885_887 and 3 segments	0.636666	0.41012	0.988353	0.0442015	0.288458	43	4	6	HMPREF1025_00853;HMPREF1025_00854;HMPREF1025_00855;HMPREF1025_00856;HMPREF1025_00857;HMPREF1025_00859;HMPREF1025_00860;HMPREF1025_00861;HMPREF1025_00878;HMPREF1025_00879;HMPREF1025_00880		No
709991	709991.PRJNA43469:1358_1360;1360_1362	Odoribacter splanchnicus DSM 20712:1358_1360;1360_1362	1.89108	1.04707	3.41542	0.0346466	0.390964	21	2	4	Odosp_1152;Odosp_1153;Odosp_1154	UvrD/REP helicase	No
709991	709991.PRJNA43469:2036_2037	Odoribacter splanchnicus DSM 20712:2036_2037	0.368473	0.168152	0.807437	0.0126192	0.390964	21	1	1	Odosp_1709;Odosp_1710	helix-turn-helix domain protein	No
709991	709991.PRJNA43469:2037_2039	Odoribacter splanchnicus DSM 20712:2037_2039	0.51062	0.264296	0.986517	0.0454609	0.390964	21	1	2	Odosp_1711;Odosp_1712	Domain of unknown function DUF2874-containing protein	No
709991	709991.PRJNA43469:2909_2911	Odoribacter splanchnicus DSM 20712:2909_2911	0.489054	0.245886	0.972701	0.041464	0.390964	21	1	2	Odosp_2433;Odosp_2434	signal transduction histidine kinase, LytS	No
709991	709991.PRJNA43469:4006_4008	Odoribacter splanchnicus DSM 20712:4006_4008	0.479657	0.249139	0.923464	0.0279348	0.390964	21	1	2	Odosp_3375;Odosp_3377		No
411477	411477.PRJNA18193:121_134;2091_2100	Parabacteroides merdae ATCC 43184:121_134;2091_2100	1.90163	1.18469	3.05244	0.00777038	0.256423	35	2	22	PARMER_00471;PARMER_00472;PARMER_00473;PARMER_00474;PARMER_00475;PARMER_00476;PARMER_00477;PARMER_00478;PARMER_00479;PARMER_00480;PARMER_00482;PARMER_00481;PARMER_00483;PARMER_01752;PARMER_01753;PARMER_01754;PARMER_01755;PARMER_01756;PARMER_01757;PARMER_01758;PARMER_01759;PARMER_01760;PARMER_01761;PARMER_01762	transcription termination factor Rho;tRNA(Ile)-lysidine synthetase;putative zinc ribbon domain protein;dinuclear metal center protein, YbgI family;aspartate--tRNA ligase;putative alpha-1,2-mannosidase;glycosyl hydrolase family 20, catalytic domain protein;ribosomal protein L20;ribosomal protein L35;translation initiation factor IF-3;histidinol-phosphatase;glycosyl hydrolase, family 43;YbaK/EbsC p…	No
411477	411477.PRJNA18193:1620_1621;2602_2605;4085_4088	Parabacteroides merdae ATCC 43184:1620_1621 and 2 segments	0.610723	0.392473	0.950341	0.0288351	0.475778	35	3	7	PARMER_02655;PARMER_02656;PARMER_02657;PARMER_02279;PARMER_02280;PARMER_02281;PARMER_02282;PARMER_03657;PARMER_03658;PARMER_03659;PARMER_00667	IS66 family element, transposase;IS66 family element, transposase	No
718255	718255.PRJNA45953:2936_2938	Roseburia intestinalis XB6B4:2936_2938	3.90038	1.06905	14.2303	0.0392959	0.981995	23	1	2	RO1_29160;RO1_29170	DNA repair proteins	No
657321	657321.PRJNA39153:2155_2157	Ruminococcus bromii L2-63:2155_2157	0.525544	0.293602	0.940716	0.0303341	0.401293	26	1	2	RBR_20780;RBR_20790	DNA-directed RNA polymerase specialized sigma subunit, sigma24 homolog	No
411470	411470.PRJNA18179:2896_2898	Ruminococcus gnavus ATCC 29149:2896_2898	5.75484	1.25428	26.4041	0.0243579	0.605253	21	1	2	RUMGNA_00756;RUMGNA_00757;RUMGNA_00758		No
657323	657323.PRJNA39149:215_216	Ruminococcus sp. SR1/5:215_216	0.53303	0.297501	0.955028	0.0344626	0.410069	33	1	1	CK1_02540	transporter, YbiR family	No
657323	657323.PRJNA39149:337_338	Ruminococcus sp. SR1/5:337_338	0.569726	0.332565	0.976013	0.0405247	0.410069	33	1	1	CK1_03840;CK1_03850	Relaxase/Mobilisation nuclease domain.;AraC-type DNA-binding domain-containing proteins	No
665956	665956.PRJNA40041:2487_2489	Subdoligranulum sp. 4_3_54A2FAA:2487_2489	0.458037	0.235328	0.891515	0.0215664	0.867475	26	1	2	HMPREF1032_00673;HMPREF1032_00674;HMPREF1032_00675		No

## Sheet: I
Supplemtary Data 4I. Associations (meta P <0.05) between dSVs and response to ICIs of non-small cell lung cancer.
Taxonomy_ID	SV_id	SV_short_name	meta.OR	meta.OR_left	meta.OR_right	meta.pvalue	meta.het_p	fdr.meta.p	DerosaL_2022.OR	DerosaL_2022.p	DerosaL_2022.N	RoutyB_2018.NSCLC.OR	RoutyB_2018.NSCLC.p	RoutyB_2018.NSCLC.N	Segments_num	SV_size	Genes	Products	candidate association
515620.PRJNA29073	515620.PRJNA29073:12_14	[Eubacterium] eligens ATCC 27750:12_14	2.22486	1.1366	4.3551	0.0196166	0.815644	0.990986	2.14495	0.0428936	145	2.64907	0.236646	45	1	2	EUBELI_00011	Hypothetical protein	No
515620.PRJNA29073	515620.PRJNA29073:1811_1812	[Eubacterium] eligens ATCC 27750:1811_1812	2.074	1.04227	4.12705	0.0377204	0.272084	0.990986	1.79472	0.118809	145	5.79729	0.0787338	45	1	1	EUBELI_01746;EUBELI_01747	Hypothetical protein;solute carrier family 1 (glial high affinity glutamate transporter), member 2	No
657318.PRJNA39159	657318.PRJNA39159:1080_1081	[Eubacterium] rectale DSM 17629:1080_1081	2.86451	1.46989	5.58233	0.0019917	0.951508	0.264897	2.88652	0.00349222	166	2.70852	0.3101	40	1	1	EUR_10550	MTH538 TIR-like domain (DUF1863).	No
657318.PRJNA39159	657318.PRJNA39159:1085_1086	[Eubacterium] rectale DSM 17629:1085_1086	2.15846	1.00001	4.65891	0.0499968	0.550817	0.934891	2.32853	0.0405171	166	1.04746	0.970968	40	1	1	EUR_10640;EUR_10650;EUR_10660;EUR_10670	Predicted transcriptional regulator	No
657318.PRJNA39159	657318.PRJNA39159:3038_3046;3046_3053;3053_3055;3055_3059;3059_3061;3061_3063;3063_3065;3065_3067;3067_3073;3073_3078;3079_3081;3081_3083;3083_3096;3096_3102	[Eubacterium] rectale DSM 17629:3038_3046 and 13 segments	2.04272	1.03968	4.01346	0.0381828	0.5922	0.934891	1.92578	0.0700393	166	3.6408	0.253906	40	14	63	EUR_29150;EUR_29160;EUR_29170;EUR_29180;EUR_29190;EUR_29200;EUR_29210;EUR_29220;EUR_29230;EUR_29240;EUR_29250;EUR_29260;EUR_29270;EUR_29280;EUR_29290;EUR_29310;EUR_29320;EUR_29330;EUR_29340;EUR_29360;EUR_29400;EUR_29410;EUR_29420;EUR_29430;EUR_29440;EUR_29450;EUR_29460;EUR_29470;EUR_29480;EUR_29490;EUR_29500;EUR_29510;EUR_29520;EUR_29530;EUR_29540;EUR_29550;EUR_29560;EUR_29570;EUR_29580;EUR_29590…	Superfamily II DNA/RNA helicases, SNF2 family;Predicted transcriptional regulators;DNA replication protein;Replicative DNA helicase;Phage regulatory protein Rha (Phage_pRha).;Predicted transcriptional regulators;Helix-turn-helix.;Helix-turn-helix.;RNA polymerase sigma factor, sigma-70 family;DNA polymerase I-3'-5' exonuclease and polymerase domains;LysM domain.;Domain of unknown function DUF83.;P…	No
657318.PRJNA39159	657318.PRJNA39159:3250_3251	[Eubacterium] rectale DSM 17629:3250_3251	2.15912	1.09892	4.24216	0.0255018	0.60453	0.934891	2.04572	0.0467833	166	3.8961	0.253387	40	1	1	EUR_31720		No
657318.PRJNA39159	657318.PRJNA39159:451_452	[Eubacterium] rectale DSM 17629:451_452	2.98684	1.21918	7.31741	0.0166906	0.49443	0.934891	3.37386	0.0132074	166	1.34092	0.815627	40	1	1			No
657318.PRJNA39159	657318.PRJNA39159:515_518	[Eubacterium] rectale DSM 17629:515_518	0.509478	0.264303	0.982085	0.0440146	0.301448	0.934891	0.447323	0.0245265	166	1.27868	0.796105	40	1	3	EUR_05080;EUR_05090;EUR_05100;EUR_05110;EUR_05120	Uncharacterized protein conserved in bacteria	No
657318.PRJNA39159	657318.PRJNA39159:774_776	[Eubacterium] rectale DSM 17629:774_776	2.36172	1.08005	5.16429	0.0313276	0.91695	0.934891	2.33029	0.043655	166	2.68776	0.447909	40	1	2	EUR_07710;EUR_07720;EUR_07730;EUR_07740	Predicted transcriptional regulators;Response regulators consisting of a CheY-like receiver domain and a winged-helix DNA-binding domain;Signal transduction histidine kinase	No
349741.PRJNA20089	349741.PRJNA20089:731_734	Akkermansia muciniphila ATCC BAA-835:731_734	4.50216	1.71099	11.8466	0.00230378	0.742455	0.0645058	4.04571	0.01807	96	5.75853	0.0509819	41	1	3	Amuc_0622;Amuc_0623;Amuc_0624;Amuc_0625	glycosyl hydrolase BNR repeat-containing protein;regulatory protein GntR HTH;Exo-alpha-sialidase	Yes
1211813.PRJEB379	1211813.PRJEB379:854_855	Alistipes ihumii AP11:854_855	0.165471	0.0286941	0.954224	0.0441799	0.580051	0.864877	0.111999	0.0545384	39	0.309711	0.416673	11	1	1			No
1501391.PRJNA260683	1501391.PRJNA260683:669_671	Alistipes inops:669_671	3.83191	1.02815	14.2815	0.0453575	0.994507	0.566969	3.83192	0.0453573	59	1.49239e-08	0.994888	22	1	2	LG35_10190		No
1501391.PRJNA260683	1501391.PRJNA260683:678_680	Alistipes inops:678_680	0.23849	0.0604372	0.941102	0.0406938	0.669422	0.566969	0.197148	0.0504967	59	0.381461	0.45991	22	1	2	LG35_09855;LG35_09860	Fic family protein;recombinase	No
1118061.PRJEA82085	1118061.PRJEA82085:1214_1215	Alistipes obesi:1214_1215	3.10559	1.0426	9.2506	0.0418636	0.894259	0.390727	3.00058	0.0735613	87	3.64182	0.328029	39	1	1	CAHA01000038_gene956		No
1118061.PRJEA82085	1118061.PRJEA82085:1405_1407;1407_1408	Alistipes obesi:1405_1407;1407_1408	3.05843	1.08555	8.61682	0.0344051	0.100268	0.385337	4.959	0.00810778	87	0.642008	0.683486	39	2	3	CAHA01000037_gene1107;CAHA01000037_gene1108		No
1118061.PRJEA82085	1118061.PRJEA82085:1922_1923	Alistipes obesi:1922_1923	4.51807	1.50489	13.5644	0.00717436	0.597659	0.200882	3.97261	0.0241055	87	8.92813	0.119772	39	1	1			Yes
1118061.PRJEA82085	1118061.PRJEA82085:1964_1975	Alistipes obesi:1964_1975	3.35385	1.38936	8.09602	0.00711681	0.521984	0.200882	3.8799	0.00713565	87	1.89884	0.519585	39	1	11	CAHA01000010_gene1481;CAHA01000010_gene1482;CAHA01000010_gene1483;CAHA01000010_gene1484;CAHA01000010_gene1485;CAHA01000010_gene1486;CAHA01000010_gene1487;CAHA01000010_gene1488;CAHA01000010_gene1489		No
1118061.PRJEA82085	1118061.PRJEA82085:2061_2063	Alistipes obesi:2061_2063	0.373304	0.151848	0.917732	0.0317913	0.176814	0.385337	0.501693	0.17491	87	0.101752	0.0320922	39	1	2	CAHA01000010_gene1555		No
1118061.PRJEA82085	1118061.PRJEA82085:2069_2071	Alistipes obesi:2069_2071	3.50307	1.17001	10.4884	0.025053	0.994189	0.385337	3.50307	0.0250529	87	3.42372e-09	0.99454	39	1	2			No
445970.PRJNA19655	445970.PRJNA19655:2327_2329	Alistipes putredinis DSM 17216:2327_2329	0.476372	0.251395	0.902684	0.0229713	0.916065	0.824842	0.469163	0.0339002	182	0.514741	0.408882	58	1	2	ALIPUT_00451;ALIPUT_00452;ALIPUT_00453;ALIPUT_00454	FCD domain protein;transporter, major facilitator family protein;trypsin	No
717959.PRJNA45913	717959.PRJNA45913:2194_2195	Alistipes shahii WAL 8301:2194_2195	0.459382	0.230802	0.914341	0.026763	0.476746	0.669234	0.520641	0.0965753	148	0.278951	0.103477	49	1	1			No
717959.PRJNA45913	717959.PRJNA45913:2492_2493	Alistipes shahii WAL 8301:2492_2493	0.498553	0.254182	0.977864	0.0428581	0.754219	0.669234	0.528288	0.102108	148	0.408225	0.216608	49	1	1	AL1_22000;AL1_T_27040;AL1_22010	Predicted dehydrogenases and related proteins;L-threonine 3-dehydrogenase	No
717959.PRJNA45913	717959.PRJNA45913:2493_2494	Alistipes shahii WAL 8301:2493_2494	0.433664	0.218144	0.862111	0.0171634	0.444746	0.669234	0.500822	0.0823041	148	0.263423	0.0716509	49	1	1	AL1_22010	L-threonine 3-dehydrogenase	No
717959.PRJNA45913	717959.PRJNA45913:2732_2733	Alistipes shahii WAL 8301:2732_2733	0.501789	0.258036	0.975802	0.0421384	0.89517	0.669234	0.489551	0.0653839	148	0.544108	0.385927	49	1	1	AL1_23990	S1/P1 Nuclease.	No
717959.PRJNA45913	717959.PRJNA45913:2788_2789	Alistipes shahii WAL 8301:2788_2789	0.396127	0.193263	0.81193	0.0114409	0.569084	0.669234	0.440058	0.0453388	148	0.262014	0.099487	49	1	1	AL1_24470	type I restriction system adenine methylase (hsdM)	No
717959.PRJNA45913	717959.PRJNA45913:2804_2806	Alistipes shahii WAL 8301:2804_2806	2.42393	1.18768	4.94699	0.014994	0.938952	0.669234	2.38834	0.0346177	148	2.55466	0.227074	49	1	2	AL1_24610;AL1_24620	Site-specific recombinase XerD	No
717959.PRJNA45913	717959.PRJNA45913:3068_3072	Alistipes shahii WAL 8301:3068_3072	2.15297	1.0788	4.2967	0.029623	0.805531	0.669234	2.24797	0.0396798	148	1.80828	0.45421	49	1	4	AL1_26590;AL1_26600	Site-specific recombinase XerD	No
717959.PRJNA45913	717959.PRJNA45913:3083_3084	Alistipes shahii WAL 8301:3083_3084	0.493178	0.247996	0.980759	0.0438675	0.0892789	0.669234	0.656946	0.280389	148	0.142884	0.0161747	49	1	1	AL1_26730	haloacid dehalogenase superfamily, subfamily IA, variant 3 with third motif having DD or ED/haloacid dehalogenase superfamily, subfamily IA, variant 1 with third motif having Dx(3-4)D or Dx(3-4)E	No
717959.PRJNA45913	717959.PRJNA45913:64_65;65_66;86_88;88_89	Alistipes shahii WAL 8301:64_65 and 3 segments	0.441316	0.218138	0.892831	0.0228895	0.810558	0.669234	0.463376	0.0625991	148	0.378988	0.183731	49	4	5	AL1_00470;AL1_00480;AL1_00490;AL1_00590;AL1_T_00640	Relaxase/Mobilisation nuclease domain.;Glycoside hydrolase 97.;4-alpha-glucanotransferase	No
717959.PRJNA45913	717959.PRJNA45913:94_95	Alistipes shahii WAL 8301:94_95	0.498223	0.250428	0.991204	0.0471291	0.0226735	0.669234	0.710553	0.373509	148	0.0821949	0.00387356	49	1	1	AL1_00670;AL1_00680		No
411901.PRJNA18163	411901.PRJNA18163:0_1;1626_1628	Bacteroides caccae ATCC 43185:0_1;1626_1628	0.400978	0.206219	0.779673	0.00706995	0.238308	0.182293	0.505278	0.0814912	148	0.200655	0.0178504	60	2	3	BACCAC_03937;BACCAC_02549;BACCAC_02550;BACCAC_02551	IS66 family element, transposase;IS66 family element, Orf2 protein;IS66 family element, transposase	Yes
411901.PRJNA18163	411901.PRJNA18163:1334_1337;3788_3790;3790_3794	Bacteroides caccae ATCC 43185:1334_1337 and 2 segments	0.499013	0.249403	0.99844	0.0494865	0.408097	0.40675	0.602906	0.229735	148	0.317202	0.0782629	60	3	9	BACCAC_02876;BACCAC_02877;BACCAC_02878;BACCAC_02879;BACCAC_00457;BACCAC_00458;BACCAC_00459;BACCAC_00460;BACCAC_00461;BACCAC_00462;BACCAC_00463	thiamine pyrophosphate enzyme, N-terminal TPP binding domain protein;glycosyltransferase, group 1 family protein;glycosyltransferase, family 11	No
411901.PRJNA18163	411901.PRJNA18163:1645_1657	Bacteroides caccae ATCC 43185:1645_1657	2.35367	1.21232	4.56959	0.0114471	0.457516	0.182293	2.03487	0.0692955	148	3.63465	0.056174	60	1	12	BACCAC_02570;BACCAC_02571;BACCAC_02572;BACCAC_02573;BACCAC_02574;BACCAC_02575	sigma factor regulatory protein, FecR/PupR family;TonB-linked outer membrane protein, SusC/RagA family;SusD family protein;endonuclease/exonuclease/phosphatase family protein;Sigma-70 region 2	No
411901.PRJNA18163	411901.PRJNA18163:1713_1715	Bacteroides caccae ATCC 43185:1713_1715	2.92222	1.29783	6.57975	0.00961203	0.794401	0.182293	2.74494	0.0349172	148	3.51991	0.127383	60	1	2	BACCAC_02625		Yes
411901.PRJNA18163	411901.PRJNA18163:1717_1719	Bacteroides caccae ATCC 43185:1717_1719	2.34693	1.19356	4.61481	0.0134039	0.988936	0.182293	2.34009	0.0353698	148	2.36541	0.19387	60	1	2	BACCAC_02628;BACCAC_02629;BACCAC_02630;BACCAC_02631;BACCAC_02632		No
411901.PRJNA18163	411901.PRJNA18163:1990_1991	Bacteroides caccae ATCC 43185:1990_1991	2.73877	1.36416	5.49853	0.00460811	0.998895	0.182293	2.73792	0.0165777	148	2.74091	0.130494	60	1	1	BACCAC_02148;BACCAC_02149		Yes
411901.PRJNA18163	411901.PRJNA18163:4191_4205	Bacteroides caccae ATCC 43185:4191_4205	1.98969	1.03069	3.84099	0.0403619	0.69958	0.40675	1.84125	0.118596	148	2.47018	0.166326	60	1	14	BACCAC_00836;BACCAC_00837;BACCAC_00838;BACCAC_00839;BACCAC_00840;BACCAC_00841;BACCAC_00842;BACCAC_00843;BACCAC_00844;BACCAC_00845;BACCAC_00846;BACCAC_00847;BACCAC_00848;BACCAC_00849;BACCAC_00850;BACCAC_00851	signal peptidase I	No
411901.PRJNA18163	411901.PRJNA18163:680_681	Bacteroides caccae ATCC 43185:680_681	0.499255	0.249284	0.999883	0.0499615	0.455308	0.40675	0.584067	0.191811	148	0.319586	0.100568	60	1	1	BACCAC_03300;BACCAC_03301;BACCAC_03302;BACCAC_03303		No
762984.PRJNA48509	762984.PRJNA48509:2275_2277	Bacteroides clarus YIT 12056:2275_2277	17.0302	2.2286	130.139	0.0062891	0.769936	0.339611	20.2596	0.0118444	46	10.0211	0.269938	18	1	2	HMPREF9445_00185		No
762984.PRJNA48509	762984.PRJNA48509:2312_2313	Bacteroides clarus YIT 12056:2312_2313	0.160651	0.0275854	0.935589	0.041949	0.642706	0.992985	0.189437	0.0852261	46	0.0559237	0.238376	18	1	1	HMPREF9445_00224;HMPREF9445_00225	RteC protein;site-specific recombinase, phage integrase family	No
272559.PRJNA46	272559.PRJNA46:1795_1798	Bacteroides fragilis NCTC 9343:1795_1798	2.91087	1.12954	7.50144	0.0269557	0.753903	0.540571	2.69647	0.0667966	98	3.92794	0.201442	38	1	3	BF9343_1457;BF9343_1458;BF9343_1459;BF9343_1460	putative integrase;putative transposase for insertion sequence element IS21-like;insertion sequence IS21-like putative ATP-binding protein	No
272559.PRJNA46	272559.PRJNA46:1809_1810	Bacteroides fragilis NCTC 9343:1809_1810	2.72855	1.01602	7.32761	0.0464269	0.697366	0.696404	2.4429	0.122734	98	3.862	0.18775	38	1	1	BF9343_1475;BF9343_1476;BF9343_1477	putative glucose-1-phosphate thymidyl transferase;putative dTDP-4-dehydrorhamnose 3,5 epimerase	No
272559.PRJNA46	272559.PRJNA46:2028_2030;2030_2032;2047_2049;2049_2052;2052_2056;2056_2058;2058_2064;2064_2067;2067_2069;2069_2072;2076_2078	Bacteroides fragilis NCTC 9343:2028_2030 and 10 segments	0.28743	0.104228	0.792647	0.0159985	0.630656	0.513532	0.260561	0.0156335	98	0.540196	0.662439	38	11	31	BF9343_1654;BF9343_1655;BF9343_1656;BF9343_1676;BF9343_1677;BF9343_1678;BF9343_1679;BF9343_1680;BF9343_1681;BF9343_1682;BF9343_1683;BF9343_1684;BF9343_1685;BF9343_1686;BF9343_1687;BF9343_1688;BF9343_1689;BF9343_1690;BF9343_1691;BF9343_1692;BF9343_1693;BF9343_1694;BF9343_1695;BF9343_1696;BF9343_1697;BF9343_1698;BF9343_1699;BF9343_1700;BF9343_1701;BF9343_1702;BF9343_1703;BF9343_1704;BF9343_1710;BF9…	putative DNA topoisomerase I;conserved hypothetical protein;putative tyrosine recombinase;putative transmembrane TraG/TraD family mobilization protein;conserved hypothetical protein;conserved hypothetical protein;putative conjugative transposon protein;conserved hypothetical protein;conserved hypothetical protein found in conjugate transposon;putative transmembrane conserved protein found in conj…	No
272559.PRJNA46	272559.PRJNA46:2686_2688;2688_2698;2700_2702;2702_2721;2723_2724	Bacteroides fragilis NCTC 9343:2686_2688 and 4 segments	3.4129	1.2441	9.36248	0.0171177	0.083568	0.513532	5.14625	0.00385749	98	0.494075	0.56645	38	5	34	BF9343_2203;BF9343_2204;BF9343_2205;BF9343_2206;BF9343_2207;BF9343_2208;BF9343_2209;BF9343_2210;BF9343_2211;BF9343_2212;BF9343_2215;BF9343_2216;BF9343_2217;BF9343_2218;BF9343_2219;BF9343_2220;BF9343_2221;BF9343_2222;BF9343_2223;BF9343_2224;BF9343_2225;BF9343_2226;BF9343_2227;BF9343_2228;BF9343_2229;BF9343_2230;BF9343_2231;BF9343_2232;BF9343_2233;BF9343_2234;BF9343_2235;BF9343_2236;BF9343_2237;BF9…	conserved hypothetical protein;putative membrane protein;putative membrane protein;conserved hypothetical protein;conserved hypothetical protein;putative membrane protein;putative membrane protein;putative membrane protein;putative type I restriction modification system related protein;putative exported protein;putative single-strand binding protein;putative DNA primase;putative DNA binding prote…	No
272559.PRJNA46	272559.PRJNA46:4750_4754;4756_4763;4766_4781;4787_4790;4796_4798;4801_4804	Bacteroides fragilis NCTC 9343:4750_4754 and 5 segments	4.24973	1.58726	11.3782	0.00398405	0.842232	0.478086	4.46189	0.00745484	98	3.46091	0.279254	38	6	34	BF9343_3935;BF9343_3936;BF9343_3937;BF9343_3938;BF9343_3941;BF9343_3942;BF9343_3943;BF9343_3944;BF9343_3946;BF9343_3947;BF9343_3948;BF9343_3949;BF9343_3950;BF9343_3951;BF9343_3952;BF9343_3953;BF9343_3954;BF9343_3957;BF9343_3958;BF9343_3967;BF9343_3968;BF9343_3970;BF9343_3971;BF9343_3972;BF9343_3973	putative transposase;putative restriction-modification protein (pseudogene);putative TnpC transposase (pseudogene);putative two-component system sensor histidine kinase/response regulator fusion protein;putative IstB/TnpB insertion sequence IS21-like protein;putative transposase for insertion sequence element IS21-like (pseudogene);putative neuraminidase precursor;conserved hypothetical protein;p…	No
272559.PRJNA46	272559.PRJNA46:4798_4800	Bacteroides fragilis NCTC 9343:4798_4800	3.3841	1.14851	9.97126	0.0270285	0.930373	0.540571	3.4678	0.0442734	98	3.07746	0.356405	38	1	2	BF9343_3968;BF9343_3969;BF9343_3970	possible recombination enzyme;conserved hypothetical protein;conserved hypothetical protein	No
272559.PRJNA46	272559.PRJNA46:4970_4972	Bacteroides fragilis NCTC 9343:4970_4972	2.96805	1.05245	8.37033	0.039725	0.863066	0.681	3.14012	0.0657176	98	2.5605	0.350273	38	1	2	BF9343_4098;BF9343_4099	conserved hypothetical protein;conserved hypothetical protein	No
272559.PRJNA46	272559.PRJNA46:745_752	Bacteroides fragilis NCTC 9343:745_752	3.26374	1.26859	8.3967	0.0141508	0.772262	0.513532	3.02647	0.0433555	98	4.22428	0.155085	38	1	7	BF9343_0581;BF9343_0582;BF9343_0583;BF9343_0584;BF9343_0585;BF9343_0586	putative HlyD-family transporter;putative ATP-binding transporter component;putative transmembrane amino-terminal protease;possible glycosyl transferase	No
411479.PRJNA18195	411479.PRJNA18195:1847_1849;4459_4461	Bacteroides uniformis ATCC 8492:1847_1849;4459_4461	0.526488	0.30686	0.903311	0.0198505	0.60111	0.376062	0.566909	0.0668157	288	0.397784	0.126191	96	2	4	BACUNI_00009;BACUNI_00010;BACUNI_00011;BACUNI_00012;BACUNI_00051;BACUNI_00052		No
411479.PRJNA18195	411479.PRJNA18195:2256_2257	Bacteroides uniformis ATCC 8492:2256_2257	2.06907	1.11702	3.83257	0.0207875	0.52791	0.376062	1.90163	0.0600203	288	3.30063	0.137465	96	1	1	BACUNI_04630;BACUNI_04632;BACUNI_04631		No
411479.PRJNA18195	411479.PRJNA18195:2774_2793;2793_2812;2815_2817	Bacteroides uniformis ATCC 8492:2774_2793 and 2 segments	0.537104	0.31539	0.914681	0.0221213	0.104695	0.376062	0.627767	0.106128	288	0.154611	0.0218485	96	3	40	BACUNI_02662;BACUNI_02663;BACUNI_02664;BACUNI_02665;BACUNI_02666;BACUNI_02667;BACUNI_02668;BACUNI_02669;BACUNI_02670;BACUNI_02671;BACUNI_02672;BACUNI_02673;BACUNI_02674;BACUNI_02675;BACUNI_02676;BACUNI_02677;BACUNI_02678;BACUNI_02679;BACUNI_02680;BACUNI_02681;BACUNI_02682;BACUNI_02683;BACUNI_02684;BACUNI_02685;BACUNI_02686;BACUNI_02687;BACUNI_02688;BACUNI_02689;BACUNI_02690;BACUNI_02691;BACUNI_02…	DNA-binding helix-turn-helix protein;transcriptional regulator, LuxR family;putative DNA primase;putative endopeptidase Clp;DNA repair protein RadC;putative Peptidoglycan domain protein;phage tail tape measure protein, TP901 family;site-specific recombinase, phage integrase family	No
411479.PRJNA18195	411479.PRJNA18195:3955_3957	Bacteroides uniformis ATCC 8492:3955_3957	2.10142	1.11694	3.95362	0.0212824	0.953274	0.376062	2.0842	0.0367925	288	2.19462	0.330495	96	1	2	BACUNI_03786;BACUNI_03787	L-fucose isomerase domain protein;putative glycerol kinase	No
411479.PRJNA18195	411479.PRJNA18195:4443_4448	Bacteroides uniformis ATCC 8492:4443_4448	1.86333	1.13036	3.07157	0.0146676	0.39949	0.376062	2.07328	0.0104536	288	1.20923	0.740253	96	1	5	BACUNI_00061;BACUNI_00062;BACUNI_00063	TonB-linked outer membrane protein, SusC/RagA family;SusD family protein	No
411479.PRJNA18195	411479.PRJNA18195:829_832	Bacteroides uniformis ATCC 8492:829_832	1.79036	1.04682	3.06203	0.0334143	0.896402	0.473369	1.76322	0.05693	288	1.94569	0.338332	96	1	3	BACUNI_00600;BACUNI_00601;BACUNI_00602		No
657309.PRJNA39177	657309.PRJNA39177:1118_1119	Bacteroides xylanisolvens XB1A:1118_1119	2.24219	1.05418	4.76903	0.0359935	0.0774001	0.919675	1.77525	0.158612	145	16.2423	0.0187073	59	1	1	BXY_09750		No
657309.PRJNA39177	657309.PRJNA39177:1529_1531;1531_1535	Bacteroides xylanisolvens XB1A:1529_1531;1531_1535	0.282262	0.132879	0.599583	0.000999431	0.188724	0.175637	0.224265	0.000400854	145	0.856307	0.867206	59	2	6	BXY_13040;BXY_13050;BXY_13060;BXY_13070	N-acetyl-beta-hexosaminidase;N-acetyl-beta-hexosaminidase;Uncharacterized conserved protein	No
657309.PRJNA39177	657309.PRJNA39177:3430_3432;5629_5630	Bacteroides xylanisolvens XB1A:3430_3432;5629_5630	0.412495	0.185838	0.915595	0.0295014	0.505577	0.919675	0.472791	0.100072	145	0.240945	0.115527	59	2	3	BXY_27990;BXY_28000;BXY_28010;BXY_46210	Transposase and inactivated derivatives;Transposase and inactivated derivatives	No
657309.PRJNA39177	657309.PRJNA39177:3941_3942;3964_3965	Bacteroides xylanisolvens XB1A:3941_3942;3964_3965	0.333458	0.146367	0.759695	0.00894439	0.48891	0.575423	0.279341	0.00952469	145	0.537451	0.441985	59	2	2	BXY_31650;BXY_31760	alpha-1,2-mannosidase, putative;alpha-1,2-mannosidase, putative	No
657309.PRJNA39177	657309.PRJNA39177:4574_4580	Bacteroides xylanisolvens XB1A:4574_4580	2.10549	1.01746	4.357	0.0447905	0.511067	0.919675	1.8802	0.122713	145	3.56067	0.149627	59	1	6	BXY_36500;BXY_36510;BXY_36520;BXY_36530	Helix-turn-helix.;type I site-specific deoxyribonuclease, HsdR family;Type I restriction-modification system methyltransferase subunit;Virulence protein	No
657309.PRJNA39177	657309.PRJNA39177:638_641	Bacteroides xylanisolvens XB1A:638_641	0.314061	0.151653	0.650394	0.00182007	0.976781	0.175637	0.315761	0.00549542	145	0.307337	0.155772	59	1	3	BXY_05330;BXY_05350;BXY_05360;BXY_05370;BXY_05380	IS66 Orf2 like protein.;Transposase and inactivated derivatives	Yes
657309.PRJNA39177	657309.PRJNA39177:982_984	Bacteroides xylanisolvens XB1A:982_984	2.83385	1.18036	6.80361	0.0197511	0.992603	0.919675	2.83385	0.019751	145	4.064e-08	0.993029	59	1	2	BXY_08460;BXY_08470;BXY_R_49400	ASCH domain.;5S ribosomal RNA	No
742726.PRJNA46375	742726.PRJNA46375:2199_2201;2201_2203	Barnesiella intestinihominis YIT 11860:2199_2201;2201_2203	2.44016	1.13864	5.22938	0.0218012	0.679569	0.200571	2.25133	0.0621318	152	3.36165	0.162302	52	2	4	HMPREF9448_00631;HMPREF9448_00632		No
742726.PRJNA46375	742726.PRJNA46375:2535_2539;2750_2752;3002_3006;3324_3325	Barnesiella intestinihominis YIT 11860:2535_2539 and 3 segments	2.38681	1.1461	4.97063	0.0201095	0.437831	0.200571	2.10271	0.068765	152	4.64313	0.100849	52	4	11	HMPREF9448_02026;HMPREF9448_02027;HMPREF9448_02028;HMPREF9448_02029;HMPREF9448_02030;HMPREF9448_01026;HMPREF9448_01244;HMPREF9448_01245;HMPREF9448_01246;HMPREF9448_01247;HMPREF9448_02536	protein-export membrane protein SecD	No
742726.PRJNA46375	742726.PRJNA46375:2614_2615	Barnesiella intestinihominis YIT 11860:2614_2615	2.34477	1.14319	4.80932	0.020068	0.614559	0.200571	2.12773	0.0683006	152	3.32978	0.126401	52	1	1	HMPREF9448_00746	YD repeat (two copies)	No
742726.PRJNA46375	742726.PRJNA46375:3010_3011	Barnesiella intestinihominis YIT 11860:3010_3011	2.37847	1.08229	5.227	0.0310203	0.621912	0.237822	2.15622	0.0865308	152	3.54854	0.161805	52	1	1	HMPREF9448_01252;HMPREF9448_01253;HMPREF9448_01254		No
742726.PRJNA46375	742726.PRJNA46375:3019_3020	Barnesiella intestinihominis YIT 11860:3019_3020	2.4077	1.19801	4.83887	0.0136154	0.989842	0.200571	2.40222	0.0278747	152	2.42953	0.263229	52	1	1	HMPREF9448_01260;HMPREF9448_01261		No
742726.PRJNA46375	742726.PRJNA46375:3020_3021	Barnesiella intestinihominis YIT 11860:3020_3021	2.53026	1.24343	5.14881	0.010436	0.513077	0.200571	2.87833	0.0103945	152	1.63597	0.516591	52	1	1	HMPREF9448_01261;HMPREF9448_01262		No
1408428.PRJNA223063	1408428.PRJNA223063:1835_1836	Bilophila wadsworthia ATCC 49260:1835_1836	0.123584	0.0247238	0.617746	0.0108762	0.99958	0.664635	0.123584	0.0108762	61	8.80376e+24	0.999594	11	1	1	JNJP01000047_gene1586;JNJP01000047_gene1587;JNJP01000047_gene1588;JNJP01000047_gene1589		No
1408428.PRJNA223063	1408428.PRJNA223063:1883_1884	Bilophila wadsworthia ATCC 49260:1883_1884	4.09096	1.03177	16.2206	0.0450206	0.251904	0.797883	4.88867	0.0274805	61	0.1074	0.492888	11	1	1			No
1408428.PRJNA223063	1408428.PRJNA223063:3641_3642	Bilophila wadsworthia ATCC 49260:3641_3642	0.0671435	0.00798636	0.564493	0.0129055	0.997494	0.664635	0.0671434	0.0129055	61	1.25159e+08	0.997811	11	1	1	JNJP01000127_gene3055;JNJP01000127_gene3056		No
1408428.PRJNA223063	1408428.PRJNA223063:4036_4037	Bilophila wadsworthia ATCC 49260:4036_4037	0.176316	0.0351954	0.883275	0.0347779	0.999674	0.797883	0.176316	0.0347779	61	2.51043e+28	0.999682	11	1	1	JNJP01000079_gene3367;JNJP01000079_gene3368;JNJP01000079_gene3369		No
1408428.PRJNA223063	1408428.PRJNA223063:4538_4539	Bilophila wadsworthia ATCC 49260:4538_4539	3.89992	1.096	13.8772	0.0355965	0.998291	0.797883	3.89991	0.0355965	61	7.6373e+07	0.998152	11	1	1	JNJP01000024_gene3780;JNJP01000024_gene3781;JNJP01000024_gene3782;JNJP01000135_gene3783;JNJP01000135_gene3784		No
1121115.PRJNA195783	1121115.PRJNA195783:137_138	Blautia wexlerae DSM 19850:137_138	2.83113	1.1754	6.81921	0.0203255	0.63285	0.616403	2.67843	0.0334522	92	6.4797	0.296594	20	1	1	AXVN01000019_gene136;AXVN01000019_gene137;AXVN01000019_gene138		No
1121115.PRJNA195783	1121115.PRJNA195783:245_246;2678_2679	Blautia wexlerae DSM 19850:245_246;2678_2679	4.53533	1.6145	12.7403	0.00411827	0.996309	0.616403	4.53533	0.00411827	92	5.11083e-08	0.996614	20	2	2	AXVN01000028_gene230;AXVN01000017_gene231;AXVN01000143_gene2388;AXVN01000143_gene2389		No
1121115.PRJNA195783	1121115.PRJNA195783:2659_2661;2661_2663	Blautia wexlerae DSM 19850:2659_2661;2661_2663	3.69132	1.23173	11.0624	0.0196934	0.99756	0.616403	3.69132	0.0196934	92	5.83088e-44	0.997591	20	2	4	AXVN01000113_gene2366;AXVN01000113_gene2367;AXVN01000113_gene2368;AXVN01000113_gene2369;AXVN01000113_gene2370		No
1121115.PRJNA195783	1121115.PRJNA195783:2709_2712;2712_2714;2714_2716	Blautia wexlerae DSM 19850:2709_2712 and 2 segments	2.76222	1.07465	7.09986	0.0349068	0.454892	0.794129	3.1621	0.025254	92	1.0595	0.966341	20	3	7	AXVN01000036_gene2419;AXVN01000036_gene2420;AXVN01000036_gene2421;AXVN01000036_gene2422;AXVN01000036_gene2423;AXVN01000036_gene2424;AXVN01000036_gene2425;AXVN01000036_gene2426;AXVN01000036_gene2427		No
1121115.PRJNA195783	1121115.PRJNA195783:2918_2919	Blautia wexlerae DSM 19850:2918_2919	3.13457	1.24261	7.90718	0.0155174	0.996357	0.616403	3.13457	0.0155174	92	8.50746e-09	0.996568	20	1	1	AXVN01000091_gene2616		No
1121115.PRJNA195783	1121115.PRJNA195783:3704_3711;3711_3713	Blautia wexlerae DSM 19850:3704_3711;3711_3713	2.94647	1.20526	7.20315	0.0178214	0.995851	0.616403	2.94647	0.0178214	92	5.06913e-09	0.996074	20	2	9	AXVN01000117_gene3349;AXVN01000117_gene3350;AXVN01000117_gene3351;AXVN01000117_gene3352;AXVN01000117_gene3353;AXVN01000117_gene3354;AXVN01000117_gene3355;AXVN01000117_gene3356;AXVN01000117_gene3357;AXVN01000117_gene3358;AXVN01000117_gene3359		No
1121115.PRJNA195783	1121115.PRJNA195783:4162_4163	Blautia wexlerae DSM 19850:4162_4163	0.344731	0.135427	0.877517	0.0254797	0.326285	0.63236	0.40724	0.0758497	92	0.0926359	0.0940935	20	1	1	AXVN01000176_gene3752		No
1121115.PRJNA195783	1121115.PRJNA195783:4316_4317	Blautia wexlerae DSM 19850:4316_4317	2.36634	1.01825	5.49918	0.0452843	0.156266	0.894754	2.92324	0.0184814	92	0.406943	0.493872	20	1	1	AXVN01000034_gene3904;AXVN01000034_gene3905		No
1121115.PRJNA195783	1121115.PRJNA195783:4397_4398	Blautia wexlerae DSM 19850:4397_4398	3.9844	1.21445	13.0721	0.0225789	0.996616	0.616403	3.9844	0.0225789	92	8.88298e-10	0.996827	20	1	1	AXVN01000175_gene3963		No
1121115.PRJNA195783	1121115.PRJNA195783:4435_4437	Blautia wexlerae DSM 19850:4435_4437	3.1868	1.35578	7.49067	0.00786062	0.705938	0.616403	3.39872	0.008982	92	2.0929	0.53711	20	1	2	AXVN01000086_gene4002;AXVN01000086_gene4003;AXVN01000086_gene4004		No
1121115.PRJNA195783	1121115.PRJNA195783:4467_4468	Blautia wexlerae DSM 19850:4467_4468	0.368194	0.158898	0.853168	0.0197885	0.968803	0.616403	0.370361	0.0287661	92	0.350964	0.419957	20	1	1	AXVN01000064_gene4030;AXVN01000064_gene4031		No
1121115.PRJNA195783	1121115.PRJNA195783:4506_4507	Blautia wexlerae DSM 19850:4506_4507	2.78913	1.16983	6.64986	0.0206784	0.75755	0.616403	2.66274	0.0364087	92	4.17693	0.30069	20	1	1	AXVN01000087_gene4070;AXVN01000184_gene4071		No
1121115.PRJNA195783	1121115.PRJNA195783:843_848;848_850;1837_1839	Blautia wexlerae DSM 19850:843_848 and 2 segments	3.16545	1.21761	8.22926	0.0180848	0.569671	0.616403	3.58611	0.0168992	92	1.71042	0.651242	20	3	9	AXVN01000129_gene747;AXVN01000129_gene748;AXVN01000129_gene749;AXVN01000129_gene750;AXVN01000129_gene751;AXVN01000129_gene752		No
562.PRJNA242851	562.PRJNA242851:1062_1066	Escherichia coli:1062_1066	2.91914	1.08777	7.83381	0.0334199	0.736235	0.768796	3.21013	0.0433466	106	2.15628	0.45597	35	1	4	ECONIH1_05410;ECONIH1_05415	Salmochelin siderophore protein IroE;enterochelin esterase	No
562.PRJNA242851	562.PRJNA242851:1080_1081	Escherichia coli:1080_1081	3.17257	1.20725	8.33731	0.0191797	0.422791	0.677681	2.63188	0.0759586	106	7.31754	0.0843887	35	1	1	ECONIH1_05485	integrase	No
562.PRJNA242851	562.PRJNA242851:305_307;307_308	Escherichia coli:305_307;307_308	3.57855	1.30053	9.84678	0.0135573	0.193672	0.677681	4.77027	0.00541721	106	0.746332	0.823519	35	2	3	ECONIH1_01490;ECONIH1_01495;ECONIH1_01500;ECONIH1_01505	antitermination protein Q;phage protein;DNA adenine methylase	No
562.PRJNA242851	562.PRJNA242851:406_407	Escherichia coli:406_407	2.79595	1.06568	7.33555	0.0366883	0.420933	0.768796	3.55004	0.0274729	106	1.44951	0.696928	35	1	1			No
562.PRJNA242851	562.PRJNA242851:5100_5104	Escherichia coli:5100_5104	4.1554	1.29854	13.2975	0.0163877	0.650258	0.677681	3.58384	0.0594783	106	6.77814	0.120217	35	1	4	ECONIH1_25285;ECONIH1_25290;ECONIH1_25295;ECONIH1_25300	transcriptional regulator;gluconate permease;gluconate 5-dehydrogenase;L-idonate 5-dehydrogenase	No
748224.PRJNA46809	748224.PRJNA46809:1563_1564	Faecalibacterium cf. prausnitzii KLE1255:1563_1564	0.451154	0.247865	0.821172	0.00919506	0.203248	0.726409	0.560769	0.0985293	203	0.225154	0.0172159	75	1	1	HMPREF9436_00654;HMPREF9436_00655;HMPREF9436_00656	DNA-binding helix-turn-helix protein;MATE domain protein	Yes
748224.PRJNA46809	748224.PRJNA46809:2906_2907	Faecalibacterium cf. prausnitzii KLE1255:2906_2907	0.51257	0.284416	0.923747	0.0261551	0.809561	0.766018	0.534276	0.0702848	203	0.451682	0.188736	75	1	1	HMPREF9436_00760;HMPREF9436_00761;HMPREF9436_00762;HMPREF9436_00756	DNA-binding helix-turn-helix protein	No
748224.PRJNA46809	748224.PRJNA46809:571_572	Faecalibacterium cf. prausnitzii KLE1255:571_572	0.526645	0.296077	0.936765	0.0290893	0.454645	0.766018	0.594649	0.121581	203	0.353925	0.0872427	75	1	1	HMPREF9436_00598		No
709991.PRJNA43469	709991.PRJNA43469:1610_1612;1612_1623;1625_1627	Odoribacter splanchnicus DSM 20712:1610_1612 and 2 segments	0.37644	0.18276	0.775374	0.00804839	0.626111	0.434613	0.344751	0.00947733	151	0.543297	0.466835	40	3	15	Odosp_1358;Odosp_1359;Odosp_1360;Odosp_1361;Odosp_1362;Odosp_1363;Odosp_1364;Odosp_1365;Odosp_1366;Odosp_1367;Odosp_1368;Odosp_1369;Odosp_1370;Odosp_1371;Odosp_1372;Odosp_1375;Odosp_1376	regulatory protein TetR;Zinc transporter zupT;Methyltransferase type 11;protein of unknown function DUF438;TonB-dependent receptor plug;lipoprotein;protein of unknown function DUF1295;Xenobiotic-transporting ATPase;Xenobiotic-transporting ATPase;Domain of unknown function DUF1814	No
709991.PRJNA43469	709991.PRJNA43469:2125_2127	Odoribacter splanchnicus DSM 20712:2125_2127	0.358427	0.169722	0.756945	0.00714427	0.798437	0.434613	0.344764	0.00951082	151	0.457524	0.447392	40	1	2	Odosp_1782;Odosp_1783;Odosp_1784	RNA polymerase, sigma-24 subunit, ECF subfamily;putative transmembrane protein	No
709991.PRJNA43469	709991.PRJNA43469:4008_4009	Odoribacter splanchnicus DSM 20712:4008_4009	0.421821	0.201442	0.883297	0.0220765	0.556309	0.794754	0.470024	0.0719409	151	0.267656	0.125467	40	1	1	Odosp_3377;Odosp_3378	putative DNA repair ATPase	No
709991.PRJNA43469	709991.PRJNA43469:4094_4095	Odoribacter splanchnicus DSM 20712:4094_4095	0.454851	0.215376	0.960596	0.0388889	0.254627	0.916429	0.541962	0.136377	151	0.154853	0.0674063	40	1	1	Odosp_3435;Odosp_3436	DUF234 DEXX-box ATPase	No
1519439.PRJNA253252	1519439.PRJNA253252:2243_2244	Oscillibacter sp. ER4:2243_2244	2.51308	1.09712	5.7565	0.029321	0.408317	0.829475	2.24027	0.0699773	117	7.28242	0.142681	33	1	1	JPJG01000061_gene1998		No
1519439.PRJNA253252	1519439.PRJNA253252:244_245;417_419	Oscillibacter sp. ER4:244_245;417_419	3.08473	1.30147	7.31142	0.0105154	0.510773	0.829475	2.77459	0.0295112	117	6.80551	0.134449	33	2	3	JPJG01000018_gene210;JPJG01000018_gene211;JPJG01000016_gene377;JPJG01000016_gene378;JPJG01000016_gene379		No
1519439.PRJNA253252	1519439.PRJNA253252:63_64;255_256	Oscillibacter sp. ER4:63_64;255_256	2.38868	1.05452	5.4108	0.036868	0.595677	0.829475	2.20528	0.0745591	117	4.41121	0.227189	33	2	2	JPJG01000122_gene62;JPJG01000014_gene63;JPJG01000018_gene220		No
435591.PRJNA13485	435591.PRJNA13485:136_138	Parabacteroides distasonis ATCC 8503:136_138	2.05393	1.10055	3.83319	0.0237637	0.0588949	0.476632	2.47007	0.00661682	240	0.289296	0.253141	91	1	2	BDI_0126;BDI_0127	putative capsular polysaccharide biosynthesis protein;putative aminotransferase	No
435591.PRJNA13485	435591.PRJNA13485:1471_1472	Parabacteroides distasonis ATCC 8503:1471_1472	0.569916	0.32846	0.988871	0.0455255	0.327373	0.476632	0.645931	0.157046	240	0.311003	0.0855653	91	1	1	BDI_1266	site-specific recombinase	No
435591.PRJNA13485	435591.PRJNA13485:2560_2561	Parabacteroides distasonis ATCC 8503:2560_2561	0.530176	0.287698	0.97702	0.0419009	0.0980095	0.476632	0.658215	0.216211	240	0.1548	0.020752	91	1	1	BDI_2173;BDI_2174	conserved hypothetical protein;putative oxidoreductase	No
435591.PRJNA13485	435591.PRJNA13485:2622_2623;3933_3934	Parabacteroides distasonis ATCC 8503:2622_2623;3933_3934	1.838	1.06047	3.1856	0.0300679	0.180572	0.476632	1.5313	0.171971	240	3.98265	0.0313693	91	2	2	BDI_2233;BDI_2234;BDI_3249;BDI_3250;BDI_3251	transposase;conserved hypothetical protein;conserved hypothetical protein	No
435591.PRJNA13485	435591.PRJNA13485:2828_2831	Parabacteroides distasonis ATCC 8503:2828_2831	1.75167	1.02477	2.99421	0.0404229	0.613183	0.476632	1.63256	0.110307	240	2.29814	0.167431	91	1	3	BDI_2411	conserved hypothetical protein	No
435591.PRJNA13485	435591.PRJNA13485:3961_3962	Parabacteroides distasonis ATCC 8503:3961_3962	0.542215	0.317859	0.924929	0.0246807	0.345924	0.476632	0.474022	0.0152112	240	0.885705	0.836368	91	1	1	BDI_3278;BDI_3279	conserved hypothetical protein;conserved hypothetical protein	No
435591.PRJNA13485	435591.PRJNA13485:4655_4656	Parabacteroides distasonis ATCC 8503:4655_4656	0.390703	0.2244	0.680253	0.00089441	0.567026	0.0939131	0.426451	0.00805038	240	0.289556	0.0372322	91	1	1	BDI_3821;BDI_3822	conserved hypothetical protein;putative nucleotide-sugar dehydrogenase	Yes
435591.PRJNA13485	435591.PRJNA13485:4735_4737	Parabacteroides distasonis ATCC 8503:4735_4737	2.08686	1.10514	3.94068	0.0233179	0.113898	0.476632	1.66515	0.15018	240	6.68803	0.0182339	91	1	2	BDI_3903;BDI_3904;BDI_3905	conserved hypothetical protein;DNA primase;conserved hypothetical protein	No
411477.PRJNA18193	411477.PRJNA18193:2370_2372;2372_2374;2375_2376	Parabacteroides merdae ATCC 43184:2370_2372 and 2 segments	0.456186	0.215033	0.967784	0.0408254	0.60527	0.794589	0.42608	0.0355405	186	0.811615	0.859467	60	3	5	PARMER_02040;PARMER_02041;PARMER_02042;PARMER_02043;PARMER_02044;PARMER_02045;PARMER_02046;PARMER_02047;PARMER_02048;PARMER_02049	toxin-antitoxin system, toxin component, HicA family;putative phage portal protein, SPP1 family;phage terminase, large subunit, PBSX family	No
411477.PRJNA18193	411477.PRJNA18193:3715_3723	Parabacteroides merdae ATCC 43184:3715_3723	2.22692	1.05537	4.69899	0.0356049	0.569645	0.794589	2.06008	0.0742345	186	4.06818	0.212783	60	1	8	PARMER_00842;PARMER_00843;PARMER_00844;PARMER_00845;PARMER_00846;PARMER_00847;PARMER_00848	arylsulfatase;SusD family protein;TonB-linked outer membrane protein, SusC/RagA family;sigma factor regulatory protein, FecR/PupR family;RNA polymerase sigma-70 factor	No
762968.PRJNA48501	762968.PRJNA48501:3325_3326	Paraprevotella clara YIT 11840:3325_3326	0.282194	0.0919532	0.86602	0.0270084	0.996703	0.9033	0.282194	0.0270084	78	1.42663e+18	0.9968	23	1	1	HMPREF9441_02203;HMPREF9441_02204	glycosyltransferase, group 4 family	No
762968.PRJNA48501	762968.PRJNA48501:637_643;1915_1917	Paraprevotella clara YIT 11840:637_643;1915_1917	3.22017	1.06251	9.75942	0.0387202	0.467103	0.9033	2.99979	0.0556676	78	35.05	0.285663	23	2	8	HMPREF9441_02692;HMPREF9441_02693;HMPREF9441_02694;HMPREF9441_02695;HMPREF9441_02696;HMPREF9441_03999;HMPREF9441_02519	glycosyl hydrolase, family 31;transcriptional regulator, AraC family;alpha-ribazole phosphatase;ATPase family protein	No
762968.PRJNA48501	762968.PRJNA48501:792_793;2651_2653	Paraprevotella clara YIT 11840:792_793;2651_2653	0.256001	0.084999	0.771026	0.015426	0.840773	0.9033	0.246386	0.0183418	78	0.357396	0.557352	23	2	3	HMPREF9441_03181;HMPREF9441_01618;HMPREF9441_01619;HMPREF9441_01620	FG-GAP repeat protein;RecF/RecN/SMC protein	No
762966.PRJNA48497	762966.PRJNA48497:1149_1150;1154_1155	Parasutterella excrementihominis YIT 11859:1149_1150;1154_1155	0.123767	0.0238373	0.642618	0.0129134	0.750622	0.679204	0.145675	0.0503813	34	0.0798921	0.117284	22	2	2	HMPREF9439_02036;HMPREF9439_02037;HMPREF9439_02041;HMPREF9439_02042	TraG-like protein, region;TraH protein;type-F conjugative transfer system pilin assembly protein TrbC	No
762966.PRJNA48497	762966.PRJNA48497:1161_1162;1173_1175	Parasutterella excrementihominis YIT 11859:1161_1162;1173_1175	0.181885	0.0381671	0.86677	0.0323998	0.796475	0.679204	0.16405	0.0426016	34	0.273812	0.465518	22	2	3	HMPREF9439_02047;HMPREF9439_02048;HMPREF9439_02049;HMPREF9439_02060	type-IV secretion system protein TraC;type IV conjugative transfer system protein TraV	No
762966.PRJNA48497	762966.PRJNA48497:233_234;1050_1051;1920_1921	Parasutterella excrementihominis YIT 11859:233_234 and 2 segments	0.142859	0.022379	0.911965	0.039648	0.999715	0.679204	0.142859	0.039648	34	4.19885e-23	0.999704	22	3	3	HMPREF9439_01398;HMPREF9439_01399;HMPREF9439_02149;HMPREF9439_02150;HMPREF9439_02151;HMPREF9439_02152;HMPREF9439_02405;HMPREF9439_02406	sodium/proline symporter;preprotein translocase, SecG subunit;tRNA-Leu;tRNA-Leu;Fic family protein;Raf-like protein;N-acetyl-gamma-glutamyl-phosphate reductase	No
762966.PRJNA48497	762966.PRJNA48497:243_245;315_317;320_322;331_333;1030_1032;1578_1580;1756_1757;2284_2286	Parasutterella excrementihominis YIT 11859:243_245 and 7 segments	0.159053	0.0287394	0.880252	0.035198	0.876155	0.679204	0.142038	0.0856296	34	0.187321	0.219879	22	8	15	HMPREF9439_01413;HMPREF9439_01414;HMPREF9439_01415;HMPREF9439_01894;HMPREF9439_01895;HMPREF9439_01896;HMPREF9439_01897;HMPREF9439_01898;HMPREF9439_01900;HMPREF9439_01901;HMPREF9439_01902;HMPREF9439_01903;HMPREF9439_01825;HMPREF9439_01826;HMPREF9439_01827;HMPREF9439_01828;HMPREF9439_02127;HMPREF9439_02128;HMPREF9439_02129;HMPREF9439_02130;HMPREF9439_00128;HMPREF9439_00129;HMPREF9439_00130;HMPREF94…	cobalt transport protein;conserved hypothetical protein TIGR02185;TonB-dependent receptor plug domain protein;polysulphide reductase, NrfD;conserved domain protein;NosL;periplasmic copper-binding protein;putative copper ABC transporter, ATP-binding protein NosF;putative cytochrome c-type biogenesis protein CcmF;cytochrome C-type biogenesis protein CcmH family protein;antioxidant, AhpC/TSA family;…	No
626939.PRJNA48505	626939.PRJNA48505:1150_1151	Phascolarctobacterium succinatutens YIT 12067:1150_1151	0.307741	0.0978235	0.968115	0.0438649	0.998325	0.515412	0.307741	0.0438649	61	3.47839e-18	0.998274	18	1	1	HMPREF9443_00518;HMPREF9443_00519	acetolactate synthase, small subunit;acetolactate synthase, large subunit, biosynthetic type	No
626939.PRJNA48505	626939.PRJNA48505:1839_1840	Phascolarctobacterium succinatutens YIT 12067:1839_1840	0.288543	0.093404	0.891367	0.0307884	0.996882	0.515412	0.288543	0.0307884	61	1.93722e-25	0.996812	18	1	1	HMPREF9443_00992;HMPREF9443_00924;HMPREF9443_00997	transporter, major facilitator family protein;hemagglutinin;oxidoreductase, nitrogenase component 1	No
626939.PRJNA48505	626939.PRJNA48505:206_207;218_220	Phascolarctobacterium succinatutens YIT 12067:206_207;218_220	0.1829	0.0358473	0.933189	0.04104	0.997156	0.515412	0.1829	0.0410401	61	2.11615e-08	0.996853	18	2	3	HMPREF9443_02005;HMPREF9443_02006;HMPREF9443_02007;HMPREF9443_02020;HMPREF9443_02021;HMPREF9443_02022;HMPREF9443_02023;HMPREF9443_01780	integrase core domain protein;beta-lactamase;resolvase, N-terminal domain protein	No
626939.PRJNA48505	626939.PRJNA48505:252_253	Phascolarctobacterium succinatutens YIT 12067:252_253	3.66222	1.07849	12.4358	0.0374242	0.935059	0.515412	3.56465	0.0719278	61	4.02983	0.294448	18	1	1	HMPREF9443_01820;HMPREF9443_01821	toxin-antitoxin system, antitoxin component, HicB family	No
537011.PRJNA30025	537011.PRJNA30025:1114_1120	Prevotella copri DSM 18205:1114_1120	0.219655	0.05667	0.851391	0.0283283	0.504074	0.860513	0.260205	0.0674768	57	0.0623734	0.166856	12	1	6	PREVCOP_05604;PREVCOP_05605;PREVCOP_05606;PREVCOP_05607;PREVCOP_05608;PREVCOP_05609	transcriptional regulator, AraC family;rhamnulokinase;putative L-rhamnose isomerase;L-rhamnose-proton symport protein (RhaT);putative rhamnulose-1-phosphate aldolase	No
537011.PRJNA30025	537011.PRJNA30025:3275_3276	Prevotella copri DSM 18205:3275_3276	0.278695	0.0793275	0.979119	0.0462747	0.659126	0.860513	0.243055	0.0470275	57	0.5	0.637712	12	1	1	PREVCOP_04996;PREVCOP_04997;PREVCOP_04998	transposase, IS4 family	No
537011.PRJNA30025	537011.PRJNA30025:54_56;56_57;895_896	Prevotella copri DSM 18205:54_56 and 2 segments	4.12874	1.0526	16.1946	0.0420035	0.998454	0.860513	4.12874	0.0420035	57	3.69091e-09	0.998559	12	3	4	PREVCOP_06651;PREVCOP_06652;PREVCOP_06653;PREVCOP_06654;PREVCOP_05766	transposase	No
537011.PRJNA30025	537011.PRJNA30025:753_754;2664_2667	Prevotella copri DSM 18205:753_754;2664_2667	0.165446	0.0457136	0.598778	0.00611668	0.738216	0.860513	0.182034	0.0173202	57	0.1	0.161122	12	2	4	PREVCOP_05967;PREVCOP_04410;PREVCOP_04411;PREVCOP_04412	nucleotide sugar dehydrogenase	Yes
537011.PRJNA30025	537011.PRJNA30025:875_876	Prevotella copri DSM 18205:875_876	0.200818	0.0474116	0.85059	0.0292809	0.53116	0.860513	0.240889	0.0722025	57	0.0623734	0.166856	12	1	1	PREVCOP_05749;PREVCOP_05750;PREVCOP_05751		No
537011.PRJNA30025	537011.PRJNA30025:922_923;1789_1791;1791_1793	Prevotella copri DSM 18205:922_923 and 2 segments	0.246016	0.0625346	0.967848	0.0447786	0.997906	0.860513	0.246016	0.0447786	57	5.30168e-10	0.997759	12	3	5	PREVCOP_03574;PREVCOP_03575	Pectinesterase	No
1160721.PRJEA88543	1160721.PRJEA88543:1007_1010;1010_1011;1024_1025	Ruminococcus bicirculans:1007_1010 and 2 segments	0.427586	0.19573	0.934092	0.0330912	0.48392	0.501884	0.507869	0.148023	98	0.271914	0.086488	39	3	5	RBI_I00885;RBI_I00886;RBI_I00887;RBI_I00888;RBI_I00889;RBI_I00890;RBI_I00907	RNA polymerase sigma factor;hypothetical protein predicted by Glimmer/Critica	No
1160721.PRJEA88543	1160721.PRJEA88543:1181_1182	Ruminococcus bicirculans:1181_1182	4.16734	1.59733	10.8724	0.0035322	0.700217	0.32143	3.80445	0.0139504	98	6.15211	0.105942	39	1	1	RBI_I01046;RBI_I01047;RBI_I01048	conserved hypothetical protein;hypothetical protein predicted by Glimmer/Critica;hypothetical protein predicted by Glimmer/Critica	Yes
1160721.PRJEA88543	1160721.PRJEA88543:1667_1669;1684_1687;1697_1704;1704_1705	Ruminococcus bicirculans:1667_1669 and 3 segments	2.51763	1.0865	5.83387	0.0312835	0.84877	0.501884	2.40892	0.0711764	98	2.9293	0.23373	39	4	13	RBI_I01497;RBI_I01498;RBI_I01499;RBI_I01512;RBI_I01513;RBI_I01525;RBI_I01526;RBI_I01527;RBI_I01528;RBI_I01529;RBI_I01530;RBI_I01531	Transposase;hypothetical protein predicted by Glimmer/Critica;hypothetical protein predicted by Glimmer/Critica;Type I restriction enzyme, R subunit;Type I restriction enzyme M protein;hypothetical protein predicted by Glimmer/Critica;Type I restriction enzyme, S subunit	No
1160721.PRJEA88543	1160721.PRJEA88543:1779_1780	Ruminococcus bicirculans:1779_1780	3.11568	1.30064	7.46359	0.0107815	0.883954	0.327038	3.00428	0.0312673	98	3.49973	0.169873	39	1	1	RBI_I01621;RBI_I01622	Adenylosuccinate lyase	No
1160721.PRJEA88543	1160721.PRJEA88543:284_286	Ruminococcus bicirculans:284_286	3.12782	1.36104	7.18806	0.00723047	0.551282	0.327038	2.75293	0.0332158	98	5.16308	0.0814759	39	1	2	RBI_I00254;RBI_I00255;RBI_I00256	hypothetical protein predicted by Glimmer/Critica;conserved hypothetical protein;conserved hypothetical protein	Yes
1160721.PRJEA88543	1160721.PRJEA88543:2968_2969	Ruminococcus bicirculans:2968_2969	2.68606	1.18596	6.08363	0.0178435	0.61338	0.405939	2.36145	0.0787867	98	3.79205	0.0956283	39	1	1			No
657321.PRJNA39153	657321.PRJNA39153:1083_1084	Ruminococcus bromii L2-63:1083_1084	0.354141	0.16237	0.77241	0.00908037	0.220011	0.418692	0.426056	0.0449334	165	0.0976701	0.0383346	52	1	1	RBR_10280	Predicted ATPase (AAA+ superfamily)	Yes
657321.PRJNA39153	657321.PRJNA39153:1106_1107;1878_1879	Ruminococcus bromii L2-63:1106_1107;1878_1879	2.0752	1.0332	4.1681	0.0401949	0.323183	0.653916	2.52812	0.0230447	165	1.10972	0.886083	52	2	2	RBR_10550;RBR_T_22190;RBR_10560;RBR_17960	Dockerin type I repeat.	No
657321.PRJNA39153	657321.PRJNA39153:1483_1484	Ruminococcus bromii L2-63:1483_1484	0.463318	0.232922	0.921613	0.0283356	0.108589	0.642275	0.599027	0.183951	165	0.134897	0.0177895	52	1	1	RBR_14170		No
657321.PRJNA39153	657321.PRJNA39153:5_6	Ruminococcus bromii L2-63:5_6	2.35032	1.2037	4.58918	0.0123145	0.255122	0.418692	1.96916	0.0708812	165	5.51602	0.0381672	52	1	1	RBR_00150		No
471875.PRJNA20557	471875.PRJNA20557:1532_1535	Ruminococcus lactaris ATCC 29176:1532_1535	2.98482	1.02118	8.72432	0.0456875	0.798001	0.514556	2.81568	0.0807671	61	4.17788	0.315098	22	1	3	RUMLAC_01223;RUMLAC_01224;RUMLAC_01225		No
471875.PRJNA20557	471875.PRJNA20557:1910_1911	Ruminococcus lactaris ATCC 29176:1910_1911	4.17137	1.36881	12.712	0.0119995	0.369703	0.27555	3.51073	0.036391	61	18.8537	0.0980538	22	1	1	RUMLAC_01579;RUMLAC_01580;RUMLAC_01581		No
471875.PRJNA20557	471875.PRJNA20557:2410_2412;2418_2419;2419_2420;2425_2426	Ruminococcus lactaris ATCC 29176:2410_2412 and 3 segments	6.02832	1.88816	19.2465	0.00242057	0.639389	0.159758	7.03352	0.00399157	61	3.65858	0.287439	22	4	5	RUMLAC_02236;RUMLAC_02237;RUMLAC_02249;RUMLAC_02256;RUMLAC_02257	endopeptidase Clp;phage major capsid protein, HK97 family;phage tail tape measure protein, TP901 family;toxin secretion/phage lysis holin;mannosyl-glycoprotein endo-beta-N-acetylglucosaminidase	No
471875.PRJNA20557	471875.PRJNA20557:2415_2418	Ruminococcus lactaris ATCC 29176:2415_2418	4.60907	1.38907	15.2933	0.012525	0.995659	0.27555	4.60907	0.012525	61	1.73746e+08	0.995278	22	1	3	RUMLAC_02243;RUMLAC_02244;RUMLAC_02245;RUMLAC_02246;RUMLAC_02247;RUMLAC_02248;RUMLAC_02249	putative phage protein, HK97 gp10 family;phage major tail protein, phi13 family;phage tail tape measure protein, TP901 family	No
471875.PRJNA20557	471875.PRJNA20557:2422_2425	Ruminococcus lactaris ATCC 29176:2422_2425	3.58248	1.00065	12.8258	0.0498832	0.996562	0.514556	3.58248	0.0498833	61	1.12782e+08	0.996308	22	1	3	RUMLAC_02253;RUMLAC_02254;RUMLAC_02255		No

## Sheet: J
Supplemtary Data 4J Associations (meta P <0.05) between vSVs and response to ICIs of non-small cell lung cancer
Taxonomy_ID	SV_id	SV_short_name	meta.OR	meta.OR_left	meta.OR_right	meta.pvalue	meta.het_p	fdr.meta.p	DerosaL_2022.OR	DerosaL_2022.p	DerosaL_2022.N	RoutyB_2018.NSCLC.OR	RoutyB_2018.NSCLC.p	RoutyB_2018.NSCLC.N	Segments_num	SV_size	Genes	Products	candidate association
515620	515620.PRJNA29073:15_22;320_322;335_336;356_358;413_417;417_418;697_702;872_874;875_876;877_878;924_925;1718_1720;1720_1722;2027_2031	[Eubacterium] eligens ATCC 27750:15_22 and 13 segments	0.708038	0.518268	0.967295	0.0300944	0.13335	0.511604	0.764982	0.109353	145	0.338456	0.036078	45	14	35	EUBELI_00012;EUBELI_00013;EUBELI_00014;EUBELI_00015;EUBELI_00016;EUBELI_00017;EUBELI_00018;EUBELI_00019;EUBELI_00020;EUBELI_00021;EUBELI_00022;EUBELI_00286;EUBELI_00287;EUBELI_00299;EUBELI_00300;EUBELI_00335;EUBELI_00336;EUBELI_00385;EUBELI_00386;EUBELI_00387;EUBELI_00388;EUBELI_00389;EUBELI_00695;EUBELI_00696;EUBELI_00697;EUBELI_00698;EUBELI_00858;EUBELI_00859;EUBELI_00862;EUBELI_00863;EUBELI_00…	galactoside O-acetyltransferase;16S ribosomal RNA;5S ribosomal RNA;23S ribosomal RNA;tRNA-Asp;tRNA-Val;tRNA-Thr;tRNA-Tyr;tRNA-Met;tRNA-Phe;Hypothetical protein;small subunit ribosomal protein S7;elongation factor EF-G;large subunit ribosomal protein L3;large subunit ribosomal protein L4;Hypothetical protein;xylan 1,4-beta-xylosidase;16S ribosomal RNA;5S ribosomal RNA;tRNA-Ile;tRNA-Ala;23S ribosom…	No
657318	657318.PRJNA39159:2466_2467;2467_2468	[Eubacterium] rectale DSM 17629:2466_2467;2467_2468	0.710846	0.526127	0.960419	0.0262151	0.268376	0.555061	0.66643	0.0134688	166	1.1121	0.805951	40	2	2	EUR_24060;EUR_24070	Transposase and inactivated derivatives;DNA replication protein	No
657318	657318.PRJNA39159:922_924	[Eubacterium] rectale DSM 17629:922_924	0.629841	0.46177	0.859086	0.0035114	0.765053	0.15099	0.639672	0.00733333	166	0.545025	0.23332	40	1	2	EUR_09110;EUR_09120	Transposase and inactivated derivatives, IS30 family	No
1211813	1211813.PRJEB379:2511_2512	Alistipes ihumii AP11:2511_2512	0.341035	0.130815	0.88908	0.0277753	0.7387	0.650144	0.295925	0.0602351	39	0.411347	0.23302	11	1	1			No
717959	717959.PRJNA45913:1079_1080;1080_1081;1081_1082;1082_1083;1084_1085;1086_1087;1087_1088;1088_1089	Alistipes shahii WAL 8301:1079_1080 and 7 segments	1.45033	1.06494	1.97517	0.0183123	0.219891	0.695866	1.62464	0.00791551	148	1.04339	0.891461	49	8	8	AL1_09670;AL1_09680;AL1_09690;AL1_09700;AL1_09710;AL1_09730;AL1_09760;AL1_09780;AL1_09790;AL1_09800	Plasmid recombination enzyme.;Resolvase, N terminal domain.;Single-stranded DNA-binding protein	No
411901	411901.PRJNA18163:148_150;150_157;192_196;196_200;200_205;205_209;209_213;213_217;217_218	Bacteroides caccae ATCC 43185:148_150 and 8 segments	1.48951	1.10638	2.00531	0.00863117	0.97988	0.16315	1.48603	0.0259196	148	1.49886	0.16401	60	9	35	BACCAC_03746;BACCAC_03747;BACCAC_03748;BACCAC_03749;BACCAC_03750;BACCAC_03751;BACCAC_03752;BACCAC_03660;BACCAC_03661;BACCAC_03662;BACCAC_03663;BACCAC_03664;BACCAC_03665;BACCAC_03666;BACCAC_03667;BACCAC_03668;BACCAC_03669;BACCAC_03670;BACCAC_03671;BACCAC_03672	glycosyl hydrolase family 3 C-terminal domain protein;glycosyl hydrolase family 20, catalytic domain protein;glycosyl hydrolase family 3 N-terminal domain protein;glycosyl hydrolase family 3 C-terminal domain protein;PQQ enzyme repeat protein;glycosyl hydrolase family 3 N-terminal domain protein;polygalacturonase (pectinase);glycosyl hydrolase family 20, catalytic domain protein;glycosyl hydrolas…	Yes
411901	411901.PRJNA18163:1645_1646;1647_1648;1648_1649;1649_1650;1650_1651;1651_1652;1652_1653;1653_1654;1654_1655;1655_1656;1656_1657	Bacteroides caccae ATCC 43185:1645_1646 and 10 segments	1.57505	1.1535	2.15064	0.00425598	0.237193	0.117749	1.43261	0.0434249	148	2.2855	0.0191293	60	11	11	BACCAC_02570;BACCAC_02571;BACCAC_02572;BACCAC_02573;BACCAC_02574;BACCAC_02575	sigma factor regulatory protein, FecR/PupR family;TonB-linked outer membrane protein, SusC/RagA family;SusD family protein;endonuclease/exonuclease/phosphatase family protein;Sigma-70 region 2	Yes
411901	411901.PRJNA18163:1714_1716	Bacteroides caccae ATCC 43185:1714_1716	1.38419	1.03085	1.85864	0.0306159	0.968575	0.247522	1.38932	0.0636795	148	1.37113	0.266038	60	1	2	BACCAC_02625;BACCAC_02626;BACCAC_02627	resolvase, N-terminal domain protein	No
411901	411901.PRJNA18163:1717_1718;1718_1719	Bacteroides caccae ATCC 43185:1717_1718;1718_1719	1.3831	1.02755	1.86166	0.0324154	0.250275	0.247522	1.25613	0.187974	148	1.89618	0.0412738	60	2	2	BACCAC_02628;BACCAC_02629;BACCAC_02630;BACCAC_02631;BACCAC_02632		No
411901	411901.PRJNA18163:1991_1992	Bacteroides caccae ATCC 43185:1991_1992	1.47242	1.0904	1.98826	0.0115784	0.939478	0.16315	1.48282	0.0278663	148	1.44438	0.214061	60	1	1	BACCAC_02149		No
411901	411901.PRJNA18163:1992_1998	Bacteroides caccae ATCC 43185:1992_1998	1.66736	1.22603	2.26756	0.00111814	0.871008	0.0928055	1.64189	0.00682369	148	1.73915	0.0680885	60	1	6	BACCAC_02150;BACCAC_02151;BACCAC_02152;BACCAC_02153;BACCAC_02154;BACCAC_02155	site-specific recombinase, phage integrase family	Yes
411901	411901.PRJNA18163:1998_1999	Bacteroides caccae ATCC 43185:1998_1999	1.37167	1.02137	1.84211	0.0356851	0.730207	0.247522	1.32999	0.103306	148	1.4967	0.170646	60	1	1	BACCAC_02155	site-specific recombinase, phage integrase family	No
411901	411901.PRJNA18163:2512_2513;3218_3219;3219_3220;3220_3221;3221_3222	Bacteroides caccae ATCC 43185:2512_2513 and 4 segments	1.35281	1.00963	1.81262	0.0429512	0.77866	0.274227	1.31891	0.112582	148	1.45001	0.197777	60	5	5	BACCAC_01820;BACCAC_01583;BACCAC_01582;BACCAC_01584		No
411901	411901.PRJNA18163:2725_2726;2726_2731;2734_2735;2735_2736	Bacteroides caccae ATCC 43185:2725_2726 and 3 segments	0.722924	0.536162	0.974739	0.0333578	0.157178	0.247522	0.812528	0.23126	148	0.485453	0.0239895	60	4	8	BACCAC_01975;BACCAC_01214;BACCAC_01215;BACCAC_01216;BACCAC_01217;BACCAC_01221;BACCAC_01222;BACCAC_01223;BACCAC_01224	putative DNA-binding protein;bacteriophage CI repressor protein	No
411901	411901.PRJNA18163:3235_3238	Bacteroides caccae ATCC 43185:3235_3238	0.64056	0.472849	0.867755	0.0040303	0.587484	0.117749	0.672669	0.0269365	148	0.554465	0.0554159	60	1	3	BACCAC_01594;BACCAC_01595;BACCAC_00001;BACCAC_00002;BACCAC_00003;BACCAC_00004	shikimate kinase;RHS repeat-associated core domain protein;RHS repeat-associated core domain protein	Yes
411901	411901.PRJNA18163:3760_3763	Bacteroides caccae ATCC 43185:3760_3763	1.40408	1.0335	1.90752	0.0299501	0.361835	0.247522	1.30672	0.126523	148	1.86303	0.0732336	60	1	3	BACCAC_00438;BACCAC_00439;BACCAC_00440	thioredoxin;glycerophosphodiester phosphodiesterase family protein	No
411901	411901.PRJNA18163:4192_4193;4198_4199	Bacteroides caccae ATCC 43185:4192_4193;4198_4199	1.48136	1.09102	2.01134	0.011794	0.798397	0.16315	1.44705	0.0412123	148	1.58526	0.13452	60	2	2	BACCAC_00836;BACCAC_00837;BACCAC_00838;BACCAC_00844	signal peptidase I	No
411901	411901.PRJNA18163:43_44;44_45	Bacteroides caccae ATCC 43185:43_44;44_45	1.37337	1.02129	1.84683	0.0357863	0.399694	0.247522	1.4919	0.0264857	148	1.1293	0.660862	60	2	2	BACCAC_03898	PAS domain S-box protein	No
411901	411901.PRJNA18163:518_519	Bacteroides caccae ATCC 43185:518_519	0.739833	0.549642	0.995835	0.0468676	0.543819	0.277858	0.778831	0.149978	148	0.627364	0.133946	60	1	1	BACCAC_03530;BACCAC_03531		No
272559	272559.PRJNA46:2036_2037	Bacteroides fragilis NCTC 9343:2036_2037	0.600063	0.384922	0.935451	0.0241633	0.64069	0.615939	0.564614	0.0287704	98	0.720986	0.471091	38	1	1	BF9343_1661;BF9343_1662	conserved hypothetical protein	No
657309	657309.PRJNA39177:5027_5047	Bacteroides xylanisolvens XB1A:5027_5047	1.38552	1.00383	1.91234	0.0473411	0.592972	0.954293	1.45242	0.0454685	145	1.17619	0.640741	59	1	20	BXY_40900;BXY_40910;BXY_40920;BXY_40930;BXY_40940;BXY_40950;BXY_40960;BXY_40970;BXY_40980;BXY_40990;BXY_41000;BXY_41010;BXY_41020;BXY_41040;BXY_41050;BXY_41060;BXY_41070;BXY_41080;BXY_41090;BXY_41100	Site-specific recombinase XerD;ORF6N domain.;Antirestriction protein;Conjugative transposon protein TraO.;Protein of unknown function (DUF3714).;VirB8 protein.;Homologues of TraJ from Bacteroides conjugative transposon.;Domain of unknown function DUF87.;Protein of unknown function (DUF3408).;ATPases involved in chromosome partitioning	No
1408428	1408428.PRJNA223063:1771_1772	Bilophila wadsworthia ATCC 49260:1771_1772	1.74902	1.00303	3.04981	0.0487663	0.438929	0.806981	1.8445	0.0359569	61	0.70607	0.772857	11	1	1	JNJP01000141_gene1528		No
1408428	1408428.PRJNA223063:2832_2833	Bilophila wadsworthia ATCC 49260:2832_2833	1.76226	1.0109	3.07209	0.0456965	0.964396	0.806981	1.76901	0.0541292	61	1.68991	0.592776	11	1	1	JNJP01000124_gene2399;JNJP01000124_gene2400		No
1408428	1408428.PRJNA223063:539_540	Bilophila wadsworthia ATCC 49260:539_540	1.99691	1.07363	3.71416	0.0289355	0.999587	0.806981	1.99691	0.0289355	61	4.36248e-12	0.999598	11	1	1	JNJP01000015_gene471;JNJP01000015_gene472		No
1121115	1121115.PRJNA195783:1715_1716	Blautia wexlerae DSM 19850:1715_1716	1.51463	1.02703	2.23373	0.0362155	0.278109	0.679041	1.64487	0.0190769	92	0.864927	0.793123	20	1	1	AXVN01000003_gene1518		No
1121115	1121115.PRJNA195783:2659_2660;2662_2663;2663_2664	Blautia wexlerae DSM 19850:2659_2660 and 2 segments	1.54576	1.03093	2.31767	0.0350857	0.999501	0.679041	1.54576	0.0350857	92	3.12299e-21	0.999506	20	3	3	AXVN01000113_gene2366;AXVN01000113_gene2367;AXVN01000113_gene2369;AXVN01000113_gene2370;AXVN01000113_gene2371;AXVN01000113_gene2372		No
1121115	1121115.PRJNA195783:2773_2774;2776_2777	Blautia wexlerae DSM 19850:2773_2774;2776_2777	0.627759	0.415478	0.948502	0.0270333	0.0221593	0.679041	0.549803	0.00616538	92	3.61295	0.105485	20	2	2	AXVN01000056_gene2481;AXVN01000056_gene2482;AXVN01000056_gene2483;AXVN01000056_gene2487;AXVN01000056_gene2488		No
1121115	1121115.PRJNA195783:659_660	Blautia wexlerae DSM 19850:659_660	0.552333	0.363838	0.838483	0.00531875	0.365579	0.398906	0.58164	0.013994	92	0.269313	0.110471	20	1	1	AXVN01000105_gene590		Yes
562	562.PRJNA242851:296_297;4836_4837;4843_4844	Escherichia coli:296_297 and 2 segments	1.64595	1.02069	2.65423	0.0409558	0.0464048	0.546632	2.23173	0.0052748	106	0.758731	0.547426	35	3	3	ECONIH1_01400;ECONIH1_01405;ECONIH1_01410;ECONIH1_23940;ECONIH1_23945;ECONIH1_24000;ECONIH1_24005	kilA-N domain protein	No
562	562.PRJNA242851:4205_4206;4207_4208	Escherichia coli:4205_4206;4207_4208	0.525771	0.33036	0.836769	0.00669558	0.772649	0.28791	0.505056	0.012959	106	0.590866	0.261342	35	2	2	ECONIH1_20905;ECONIH1_20910	permease	No
562	562.PRJNA242851:5101_5103	Escherichia coli:5101_5103	1.60939	1.03942	2.4919	0.0329015	0.97339	0.546632	1.60277	0.0643053	106	1.63116	0.287926	35	1	2	ECONIH1_25290;ECONIH1_25295;ECONIH1_25300	gluconate permease;gluconate 5-dehydrogenase;L-idonate 5-dehydrogenase	No
748224	748224.PRJNA46809:2479_2482	Faecalibacterium cf. prausnitzii KLE1255:2479_2482	0.770541	0.596681	0.99506	0.045725	0.16589	0.501449	0.850552	0.276283	203	0.553543	0.0297081	75	1	3	HMPREF9436_02606;HMPREF9436_02607;HMPREF9436_02608	MobA/MobL family protein	No
709991	709991.PRJNA43469:1609_1610	Odoribacter splanchnicus DSM 20712:1609_1610	0.713303	0.51366	0.99054	0.0437264	0.170301	0.852324	0.634372	0.015535	151	1.11867	0.760861	40	1	1	Odosp_1356;Odosp_1357;Odosp_1358	integrase family protein	No
709991	709991.PRJNA43469:1611_1612;1612_1613;1613_1614;1614_1615;1615_1616;1616_1617;1617_1618;1618_1619;1619_1620;1620_1621;1621_1622;1622_1623	Odoribacter splanchnicus DSM 20712:1611_1612 and 11 segments	0.656587	0.472599	0.912203	0.0121512	0.603709	0.838435	0.627591	0.0136977	151	0.776616	0.487781	40	12	12	Odosp_1360;Odosp_1361;Odosp_1362;Odosp_1363;Odosp_1364;Odosp_1365;Odosp_1366;Odosp_1367;Odosp_1368;Odosp_1369;Odosp_1370;Odosp_1371;Odosp_1372	regulatory protein TetR;Zinc transporter zupT;Methyltransferase type 11;protein of unknown function DUF438;TonB-dependent receptor plug;lipoprotein;protein of unknown function DUF1295;Xenobiotic-transporting ATPase;Xenobiotic-transporting ATPase	No
435591	435591.PRJNA13485:2505_2507;2507_2508;2509_2512	Parabacteroides distasonis ATCC 8503:2505_2507 and 2 segments	1.34	1.05263	1.70584	0.0174812	0.826178	0.476163	1.35973	0.0281464	240	1.27457	0.349145	91	3	6	BDI_2123;BDI_2124;BDI_2125;BDI_2127;BDI_2128;BDI_2129;BDI_2130	transposase in mobilizable transposon, tnpA protein;integrase;mobilizable transposon, tnpC protein;excisionase in mobilizable transposon, xis protein;conserved hypothetical protein;conserved hypothetical protein;putative transposase	No
435591	435591.PRJNA13485:2545_2547	Parabacteroides distasonis ATCC 8503:2545_2547	1.29463	1.01618	1.64938	0.0366279	0.426647	0.476163	1.23187	0.132071	240	1.57205	0.0983824	91	1	2	BDI_2158;BDI_2159;BDI_2160	conserved hypothetical protein;conserved hypothetical protein	No
435591	435591.PRJNA13485:852_858	Parabacteroides distasonis ATCC 8503:852_858	1.31448	1.03214	1.67405	0.0266654	0.75465	0.476163	1.28884	0.0670398	240	1.41749	0.198149	91	1	6	BDI_0718;BDI_0719;BDI_0720;BDI_0721;BDI_0722;BDI_0723;BDI_0724;BDI_0725;BDI_0726;BDI_0727	conserved hypothetical protein;conserved hypothetical protein;conserved hypothetical protein;conserved hypothetical protein;conserved hypothetical protein;conserved hypothetical protein;conserved hypothetical protein	No
411477	411477.PRJNA18193:1295_1297;2483_2485;2858_2859;2859_2860	Parabacteroides merdae ATCC 43184:1295_1297 and 3 segments	0.750647	0.565247	0.996858	0.0475122	0.41171	0.635087	0.792594	0.144197	186	0.579019	0.116154	60	4	6	PARMER_04086;PARMER_04087;PARMER_04088;PARMER_02172;PARMER_02173;PARMER_02174;PARMER_02175;PARMER_02541;PARMER_02542;PARMER_02543	ATPase, AAA family;transposase, IS4 family;DNA protection during starvation protein;transporter, SSS family;transposase, IS4 family	No
411477	411477.PRJNA18193:2368_2371	Parabacteroides merdae ATCC 43184:2368_2371	0.730006	0.546622	0.974913	0.0329988	0.997354	0.635087	0.729835	0.0543821	186	0.730751	0.357993	60	1	3	PARMER_02037;PARMER_02038;PARMER_02039;PARMER_02040;PARMER_02041;PARMER_02042		No
762966	762966.PRJNA48497:308_309;983_984	Parasutterella excrementihominis YIT 11859:308_309;983_984	0.477371	0.241257	0.944564	0.03369	0.715062	0.70749	0.513574	0.0971094	34	0.382706	0.169061	22	2	2	HMPREF9439_01715;HMPREF9439_01526	transposase, IS116/IS110/IS902 family;transposase, IS116/IS110/IS902 family	No
626939	626939.PRJNA48505:1771_1775	Phascolarctobacterium succinatutens YIT 12067:1771_1775	1.70152	1.02267	2.83099	0.040729	0.206321	0.649835	1.56952	0.0919576	61	6.46192	0.0861681	18	1	4	HMPREF9443_00916;HMPREF9443_00917;HMPREF9443_00919;HMPREF9443_00918;HMPREF9443_00920;HMPREF9443_00921;HMPREF9443_00922	relaxase/mobilization nuclease domain protein;sigma-70, region 4;methyltransferase domain protein	No
1160721	1160721.PRJEA88543:1423_1440;1441_1455	Ruminococcus bicirculans:1423_1440;1441_1455	0.648466	0.453369	0.92752	0.0176921	0.222125	0.336149	0.731333	0.131546	98	0.428932	0.0277616	39	2	31	RBI_I01274;RBI_I01275;RBI_I01276;RBI_I01277;RBI_I01278;RBI_I01279;RBI_I01280;RBI_I01281;RBI_I01282;RBI_I01283;RBI_I01284;RBI_I01285;RBI_I01286;RBI_I01287;RBI_I01288;RBI_I01289;RBI_I01290;RBI_I01291;RBI_I01292;RBI_I01293;RBI_I01294;RBI_I01295;RBI_I01296;RBI_I01297;RBI_I01298;RBI_I01299;RBI_I01300;RBI_I01301;RBI_I01302	23S rRNA (uracil-5-)-methyltransferase RumA;hypothetical protein predicted by Glimmer/Critica;partitioning protein of the MinD/ParA family;ParB-like partition protein;hypothetical protein predicted by Glimmer/Critica;conserved hypothetical protein;conserved hypothetical protein;hypothetical protein predicted by Glimmer/Critica;hypothetical protein predicted by Glimmer/Critica;hypothetical protein…	No
1160721	1160721.PRJEA88543:2832_2836;2842_2843;2851_2852;2856_2857	Ruminococcus bicirculans:2832_2836 and 3 segments	0.686811	0.477827	0.987197	0.0424001	0.814567	0.402801	0.70285	0.0925901	98	0.63296	0.246081	39	4	7	RBI_II00519;RBI_II00520;RBI_II00521;RBI_II00522;RBI_II00523;RBI_II00524;RBI_II00525;RBI_II00526;RBI_II00533;RBI_II00534;RBI_II00535;RBI_II00536;RBI_II00545;RBI_II00546;RBI_II00547;RBI_II00555	DNA adenine methylase;hypothetical protein predicted by Glimmer/Critica;endolysin (Glycoside Hydrolase Family 25 protein );putative holin;hypothetical protein predicted by Glimmer/Critica;hypothetical protein predicted by Glimmer/Critica;hypothetical protein predicted by Glimmer/Critica;hypothetical phage protein;hypothetical protein predicted by Glimmer/Critica;hypothetical protein predicted by …	No
657321	657321.PRJNA39153:2165_2166	Ruminococcus bromii L2-63:2165_2166	0.732794	0.545341	0.98468	0.0391715	0.140357	0.365601	0.80905	0.199123	165	0.444893	0.0288146	52	1	1	RBR_20970;RBR_20980	Acetyltransferase, GNAT family;DNA ligase N terminus./Helix-turn-helix.	No
657321	657321.PRJNA39153:59_62;64_66	Ruminococcus bromii L2-63:59_62;64_66	0.708333	0.523843	0.957797	0.0250869	0.0462922	0.351217	0.796981	0.168842	165	0.318893	0.00772729	52	2	5	RBR_00660;RBR_00670;RBR_00680;RBR_00690	Helicase conserved C-terminal domain.;Plasmid recombination enzyme.;Predicted ATP-dependent serine protease	No
657321	657321.PRJNA39153:97_103	Ruminococcus bromii L2-63:97_103	1.39563	1.04284	1.86776	0.0249531	0.76782	0.351217	1.42913	0.0346106	165	1.28676	0.420108	52	1	6	RBR_01040;RBR_01050;RBR_01060;RBR_01070;RBR_01080;RBR_01090;RBR_01100;RBR_01110;RBR_01120;RBR_01130;RBR_01140;RBR_01150	Relaxase/Mobilisation nuclease domain.;Bacterial mobilisation protein (MobC).;Helix-turn-helix.;23S rRNA m(2)A-2503 methyltransferase;DNA-directed RNA polymerase specialized sigma subunit;Site-specific recombinases, DNA invertase Pin homologs	No
471875	471875.PRJNA20557:149_156	Ruminococcus lactaris ATCC 29176:149_156	1.80096	1.06445	3.04705	0.0283245	0.228199	0.409933	1.65741	0.0681613	61	6.33895	0.0867588	22	1	7	RUMLAC_01049;RUMLAC_01050;RUMLAC_01051;RUMLAC_01052;RUMLAC_01053;RUMLAC_01054;RUMLAC_01055;RUMLAC_01056;RUMLAC_01057;RUMLAC_01058	radical SAM domain protein;transcriptional regulator, ArsR family;cadmium-exporting ATPase;succinate dehydrogenase flavoprotein subunit;succinate dehydrogenase and fumarate reductase iron-sulfur protein	No
471875	471875.PRJNA20557:1917_1921	Ruminococcus lactaris ATCC 29176:1917_1921	1.69079	1.0433	2.74012	0.033003	0.702495	0.409933	1.62508	0.0692866	61	2.11393	0.238123	22	1	4	RUMLAC_01588;RUMLAC_01589;RUMLAC_01590;RUMLAC_01591	glycoside/pentoside/hexuronide transporter;glyoxalase family protein;putative chlorophyll synthesis pathway protein BchC;ROK family protein	No
471875	471875.PRJNA20557:2118_2119	Ruminococcus lactaris ATCC 29176:2118_2119	0.508135	0.302363	0.853943	0.0105856	0.906748	0.243468	0.515756	0.0242033	61	0.476316	0.22577	22	1	1	RUMLAC_01783;RUMLAC_01784	integrase core domain protein;integrase core domain protein	No
471875	471875.PRJNA20557:2621_2622	Ruminococcus lactaris ATCC 29176:2621_2622	1.71488	1.03685	2.83628	0.0356463	0.165089	0.409933	2.09488	0.0120195	61	0.909256	0.856001	22	1	1	RUMLAC_02506;RUMLAC_02507	Beta galactosidase small chain;transporter, major facilitator family protein	No
471875	471875.PRJNA20557:570_571	Ruminococcus lactaris ATCC 29176:570_571	2.69742	1.5093	4.82082	0.000809653	0.761759	0.0558661	2.83415	0.00206709	61	2.29137	0.177087	22	1	1	RUMLAC_02296	16S ribosomal RNA	Yes
471875	471875.PRJNA20557:928_931	Ruminococcus lactaris ATCC 29176:928_931	2.13701	1.27189	3.59058	0.00412579	0.935245	0.14234	2.1583	0.00831051	61	2.03953	0.259973	22	1	3	RUMLAC_00320;RUMLAC_00321;RUMLAC_00322;RUMLAC_00323	tRNA-Leu;resolvase, N-terminal domain protein;transposase, IS605 OrfB family;oxidoreductase, aldo/keto reductase family protein	No
1203554	1203554.PRJNA169488:2731_2732;2732_2733	Sutterella wadsworthensis HGA0223:2731_2732;2732_2733	2.85076	1.33565	6.08453	0.00676581	0.999988	0.338291	2.85076	0.00676581	52	1	1	17	2	2	HMPREF1476_01740	TonB-dependent siderophore receptor	No
1203554	1203554.PRJNA169488:794_795	Sutterella wadsworthensis HGA0223:794_795	2.11647	1.06401	4.20999	0.0326157	0.999992	0.543595	2.11647	0.0326157	52	1	1	17	1	1	HMPREF1476_00213		No
1203554	1203554.PRJNA169488:802_805	Sutterella wadsworthensis HGA0223:802_805	2.24663	1.14837	4.39524	0.018079	0.999989	0.451975	2.24663	0.018079	52	1	1	17	1	3	HMPREF1476_00223;HMPREF1476_00224;HMPREF1476_00225;HMPREF1476_00226;HMPREF1476_00227;HMPREF1476_00228		No
1203554	1203554.PRJNA169488:814_823;828_831;831_832;836_839	Sutterella wadsworthensis HGA0223:814_823 and 3 segments	1.94749	1.00669	3.76753	0.0477305	0.999991	0.596631	1.94749	0.0477305	52	1	1	17	4	16	HMPREF1476_00248;HMPREF1476_00249;HMPREF1476_00250;HMPREF1476_00251;HMPREF1476_00252;HMPREF1476_00253;HMPREF1476_00254;HMPREF1476_00255;HMPREF1476_00256;HMPREF1476_00257;HMPREF1476_00261;HMPREF1476_00262;HMPREF1476_00263;HMPREF1476_00264;HMPREF1476_00265		No

[truncated: 4 more sheets: K, L, M, N]
